# Supplementary material for: Hippocampal place cells have goal-oriented vector fields during navigation
Source: Nature. 2022 Jul 6;607(7920):741–6. doi: 10.1038/s41586-022-04913-9 (PMC9329099; doi:10.1038/s41586-022-04913-9)
Supplement: Supplementary file 5 — This file contains source data for Supplementary Figs. 1, 2, 5, 6 and 8–10. [file 41586_2022_4913_MOESM5_ESM.zip]

Archive with 7 entries (7 files):
- Supplemental Figure 1.xlsx
- Supplemental Figure 10.xlsx
- Supplemental Figure 2.xlsx
- Supplemental Figure 5.xlsx
- Supplemental Figure 6.xlsx
- Supplemental Figure 8.xlsx
- Supplemental Figure 9.xlsx
