# Supplementary material for: Hippocampal place cells have goal-oriented vector fields during navigation
Source: Nature. 2022 Jul 6;607(7920):741–6. doi: 10.1038/s41586-022-04913-9 (PMC9329099; doi:10.1038/s41586-022-04913-9)
Supplement: Supplementary file 5 — This file contains source data for Supplementary Figs. 1, 2, 5, 6 and 8–10. [file 41586_2022_4913_MOESM5_ESM.zip › Supplemental Figure 1.xlsx]

## Sheet: all choices-goal 1 (a-d)
1	1	1	0
1	1	1	1
1	1	1	1
1	0	1	0
1	1	1	1
1	1	1	0
1	0	0	0
1	1	1	1
1	1	1	0
1	1	0	1
1	1	1	1
1	1	0	1
1	1	1	0
1	1	1	1
1	1	1	1
1	1	1	1
1	0	1	1
1	0	1	1
1	0	1	1
1	1	1	1
0	0	0	1
1	1	1	0
1	0	1	1
1	1	1	1
0	0	1	1
1	1	1	1
1	1	1	0
1	1	1	0
1	1	0	0
1	0	1	1
1	0	1	0
1	1	1	1
1	1	1	1
1	1	1	1
1	0	1	1
1	1	1	1
1	1	1	1
1	0	1	1
1	1	1	0
1	1	0	0
1	1	1	1
1	0	1	1
1	1	1	1
0	1	1	0
1	1	0	0
1	1	1	1
1	0	1	1
1	1	1	1
1	1	1	1
1	0	1	1
1	1	1	1
1	1	1	1
1	0	0	1
1	0	0	1
	1	1	1
	0	1	1
	0	1	1
	1	1	1
	1	1	1
	1	1	1
	1	0	0
	1	1	1
	1	0	1
	1	1	1
	1	1	1
	1		1
	1		1
	1		1
	1		0
	0		1
	0		1
	1		1
	0		1
	0		0
	1		0
	0		1
	0		0
	0		0
	0		1
	1		1
	0		1
	0
	1
	1
	1
	1
	1
	1
	1

## Sheet: all choices-goal 2 (a-d)
1	1	1	1
1	1	0	0
1	0	0	0
1	1	1	0
1	1	0	0
1	0	1	0
1	0	1	0
0	0	0	0
1	1	0	0
1	0	1	1
1	1	1	1
0	1	1	1
1	0	1	0
1	1	1	0
1	1	1	0
1	1	1	1
1	1	0	0
1	1	1	1
1	0	1	1
0	0	1	1
1	1	1	1
1	0	1	1
1	1	1	1
1	1	0	1
1	1	1	0
1	1	0	1
1	1	1	1
1	0	1	1
1	0	0	1
0	1	0	1
1	0	0	1
1	1	1	1
1	1	0	1
1	0	0	1
0	1	1	1
0	1	0	1
0	1	1	1
1	1	1	0
0	1	1	1
1	1	0	1
0	1	1	1
1	1	1	1
1	0	1	1
1	1	1	1
1	1	1	1
1	0	1	1
0	1	1	1
0	0	1	1
1	0	0	1
1	1	0	1
1	1	0	1
0	0	0	1
1	1	1	1
1	1	1	1
1	1	1	1
1	1	1	1
0	1	1	1
0	1	1	1
1	1	1	1
1	0	1	0
1	0	1	1
0	0	0	0
1	0	1	0
0	0	1	1
0	0	1	0
1	1	0	1
1	0	0	1
1	0	1	1
1	0	1	1
1	0	0	1
0	1	1	1
0	0	0
1	1	0
1	0	1
1	1	1
1	1	0
0	1	1
1	1	0
1	0	1
0	1	0
1	1	1
1	1	1
1	1	1
	0	0
	0	0
	0	0
	1	1
	0	1
	1	1
	1	1
	0	1
	0	1
	1
	1
	1
	1
	1
	1
	1
	1
	1
	1
	1
	1

## Sheet: all choices rat 5 goal 2 (f)
1
1
1
1
1
1
1
1
0
1
1
1
1
0
1
1
1
1
1
0
1
1
0
1
0
1
1
1
1
1
1
1
0
0
1
1
1
1
1
1
1
1
1
1
0
1
1
1
1
1
1
1
1
1
1
1
1
1
1
1
1
1
1
1
1
1
0
0
0
1
1
1
1
1
1
1
1
1
1
1
1
1
1
0
1
1
1
1
1
1
1
