# Supplementary material for: Hippocampal place cells have goal-oriented vector fields during navigation
Source: Nature. 2022 Jul 6;607(7920):741–6. doi: 10.1038/s41586-022-04913-9 (PMC9329099; doi:10.1038/s41586-022-04913-9)
Supplement: Supplementary file 5 — This file contains source data for Supplementary Figs. 1, 2, 5, 6 and 8–10. [file 41586_2022_4913_MOESM5_ESM.zip › Supplemental Figure 10.xlsx]

## Sheet: correct (a)
Rat 1	37.2777	27.1771	21.8404	25.4637	31.8444	29.4131	29.516	22.4333	27.8002	33.8292	26.7038	27.7155		data in figure is z-normalized and averaged across animals
Rat 2	31.4528	26.1166	32.0605	25.0024	35.7983	33.8852	34.6146	31.7705	23.3579	26.9112	32.159	40.9036
Rat 3	21.6342	21.7024	22.5836	27.8237	34.3217	32.458	27.3247	17.4163	16.9383	19.7079	19.6042	27.6775
Rat 4	41.4018	40.4179	30.0596	38.3691	34.9638	50.4181	42.7045	26.8962	27.5448	34.8159	42.9169	45.2213
Rat 5	38.9883	34.0785	26.0735	29.8833	19.6467	17.5266	21.4263	27.007	32.7482	35.9868	26.2144	54.9941
directions	0	30	60	90	120	150	180	210	240	270	300	330

## Sheet: error (a)
Rat 1	4.94055	2.14521	2.30073	4.03671	4.39506	9.82328	10.7261	8.33985	9.56506	5.25022	5.816	4.04275
Rat 2	7.41798	11.036	11.3861	17.214	18.6643	20.5608	13.7097	12.5073	13.5384	7.8548	8.66975	7.87407
Rat 3	2.149	2.75906	1.67289	1.23045	1.84504	4.79385	9.90829	3.47405	2.75585	1.70566	1.16153	2.10608
Rat 4	6.4669	7.94612	2.69889	8.70337	7.87969	16.4983	21.4089	15.2841	10.5696	11.5893	16.5147	5.06498
Rat 5	6.17981	8.78089	4.48118	5.53839	2.14931	5.93306	6.07344	0.370949	2.92845	5.53344	5.17533	6.30916
directions	0	30	60	90	120	150	180	210	240	270	300	330

## Sheet: correct (b)
Rat 1	48.9238	33.3098	31.4135	26.6222	31.2137	21.4751	13.7682	18.9511	27.1094	36.8031	45.3525	49.37
Rat 2	44.9498	38.0312	34.5731	32.72	32.2674	31.5214	31.6771	20.2842	27.513	35.6406	36.3772	42.2975
Rat 3	27.8127	32.1432	31.9935	24.6141	35.397	33.915	23.0156	18.6408	18.5723	21.0247	34.4241	36.4453
Rat 4	55.8473	68.466	49.7351	39.3489	27.9489	37.3315	31.0567	17.8982	22.6846	39.1492	54.1508	54.2561
Rat 5	49.5215	47.2027	39.2755	35.7365	25.5959	12.3917	12.5261	16.1572	32.5574	39.8764	52.9695	60.3245
directions	0	30	60	90	120	150	180	210	240	270	300	330

## Sheet: error (b)
Rat 1	5.82582	7.40504	4.96059	7.23038	6.83024	8.71983	15.0429	13.967	10.7652	4.04761	7.79033	4.63049
Rat 2	10.3111	13.0479	13.5666	18.4982	14.7988	22.7564	24.1224	16.7502	14.5199	18.4021	9.97259	14.1168
Rat 3	2.74064	2.21869	3.25666	3.37024	5.70417	5.42777	8.37201	4.92949	3.46389	1.83377	1.73325	2.2197
Rat 4	12.5183	5.58104	7.4038	9.30596	17.4939	20.5232	24.3784	25.15	15.2555	18.4791	17.7259	12.6808
Rat 5	4.21609	4.54993	3.45634	6.36538	7.61132	12.3474	4.47288	8.35692	12.3074	3.0757	4.33565	7.92127
directions	0	30	60	90	120	150	180	210	240	270	300	330
