# Supplementary material for: Hippocampal place cells have goal-oriented vector fields during navigation
Source: Nature. 2022 Jul 6;607(7920):741–6. doi: 10.1038/s41586-022-04913-9 (PMC9329099; doi:10.1038/s41586-022-04913-9)
Supplement: Supplementary file 5 — This file contains source data for Supplementary Figs. 1, 2, 5, 6 and 8–10. [file 41586_2022_4913_MOESM5_ESM.zip › Supplemental Figure 2.xlsx]

## Sheet: inter-sink distance (e)
48.8022	157.382
130.139	167.483
138.989	101.329
36.375	205.897
37.0954	87.6026
51.442	139.937
7.275	107.414
75.9532	46.5827
41.1536	135.323
52.4608	129.528
20.5768	81.337
81.337	237.526
101.329	156.708
62.5819	67.0722
135.323	129.528
217.034	182.02
52.4608	178.941
51.442	143.301
58.6529	101.068
111.048	107.414
14.55	141.255
159.553	159.553
81.337	147.128
23.0056	127.261
65.475	62.1576
81.337	165.896
29.9956	119.319
131.152	145.682
	139.937
	139.748
	198.702
	127.261
	174.6
	154.326
	195.209
	56.8196
	94.8544
	72.75
	138.416
	140.504
	103.397
	149.978
	131.152
	149.271
	113.639
	127.261
	10.2884
	141.255
	104.162
	115.028
	82.9478
	78.3541
	80.025
	36.375
	75.9532
	74.9007
	16.2674
	56.8196
	65.475
	37.0954
	115.028
	131.756
	26.2304
	67.0722
	169.212
	187.04
	172.925
	184.188
	109.125
	80.355
	39.1771
	102.109
	85.1517
	80.355
	103.397
	102.884
	52.4608
	139.937
	124.528
	111.286
	67.0722
	111.048
	94.575
	139.937
	144.953
	58.2
	71.6504
	123.889
	73.1128
	103.397
	52.9628
	165.896
	80.355
	98.9507
	156.201
	81.337
	121.08
	139.937
	91.1555
	118.428
	105.926
	32.5348
	146.407
	159.553
	160.215
	182.456
	130.139
	134.144
	95.6877
	104.162
	147.308
	48.8022
	93.1655
	73.1128
	62.1576
	97.6044
	121.951
	115.028
	61.7304
	172.925
	71.6504
	51.442
	115.028
	67.0722
	97.6044
	67.0722
	115.028
	62.1576
	87.3
	78.3541
	41.1536
	73.1128
	107.414
	67.0722
	110.809
	29.1
	73.1128
	94.8544
	109.125
	73.1128
	58.6529
	46.5827
	111.048
	94.8544
	26.2304
	97.8751
	21.825
	59.9912
	101.068
	69.0167
	14.55
	117.306
	104.162
	73.1128
	124.528
	205.768
	55.4047
	75.9532
	87.6026
	118.428
	37.0954
	124.315
	52.4608
	67.0722
	101.85
	94.8544
	51.442
	80.025
	75.9532
	16.2674
	105.926
	93.1655
	87.9042
	82.9478
	72.75
	74.9007
	78.3541
	36.375
	105.926
	14.55
	42.4202
	39.1771
	81.337
	16.2674
	101.068
	36.375
	23.0056
	29.9956
	55.4047
	69.0167
	23.0056
	73.1128
	55.4047
	133.551
	113.639
	108.151
	139.937
	101.068
	143.301
	67.0722
	36.375
	42.4202
	82.9478
	61.7304
	74.1907
	73.1128
	113.639
	14.55
	39.1771
	89.9868
	74.1907
	116.4
	109.367
	94.8544
	65.475
	95.6877
	169.212
	178.941
	29.1
	118.428
	218.007
	94.8544
	154.154
	121.951
	55.4047
	134.144
	97.0606
	246.17
	172.925
	92.0223
	134.144
	203.83
	193.302
	158.888
	102.884
	121.951
	152.948
	174.903
	167.483
	140.504
	84.8404
	184.188
	123.889
	168.742
	154.154
	149.801
	213.964
	140.504
	196.963
	174.751
	209.464
	65.0696
	116.627
	78.6912
	161.531
	157.046
	109.125
	165.896
	154.326
	155.692
	119.319
	140.504
	16.2674
	123.889
	119.982
	127.052
	108.151
	77.3343
	102.884
	30.8652
	94.8544
	89.9868
	42.4202
	65.0696
	88.5042
	62.1576
	127.052
	155.522
	37.0954
	74.9007
	184.045
	205.768
	198.702
	204.219
	120.423
	104.162
	62.5819
	125.586
	110.809
	102.109
	113.872
	127.052
	58.6529
	160.215
	145.5
	131.152
	87.3
	124.315
	117.306
	154.154
	162.674
	48.8022
	72.0188
	129.528
	88.5042
	109.125
	37.0954
	184.188
	104.162
	117.306
	170.303
	97.0606
	133.749
	154.154
	92.5956
	142.931
	124.528
	50.925
	161.039
	167.483
	169.681
	197.901
	144.953
	143.485
	87.9042
	97.6044
	121.951
	29.1
	129.528
	68.6322
	65.0696
	43.65
	71.6504
	102.884
	95.6877
	169.681
	72.0188
	36.375
	95.6877
	87.3
	97.8751
	62.5819
	91.1555
	43.65
	75.9532
	77.3343
	52.9628
	59.9912
	97.8751
	74.9007
	89.9868
	52.9628
	65.0696
	81.337
	113.639
	59.9912
	80.355
	59.9912
	113.172
	68.6322
	0
	72.0188
	46.0111
	56.8196
	78.3541
	67.0722
	39.1771
	102.109
	82.9478
	59.9912
	101.85
	180.121
	36.375
	58.2
	84.8404
	92.5956
	16.2674
	98.9507
	26.2304
	41.1536
	81.337
	68.6322
	29.9956
	59.9912
	58.2
	42.4202
	81.337
	67.0722
	87.6026
	94.575
	97.8751
	89.9868
	58.6529
	20.5768
	91.1555
	16.2674
	39.1771
	14.55
	59.9912
	23.0056
	74.9007
	46.0111
	29.9956
	20.5768
	29.9956
	50.925
	7.275
	65.0696
	56.8196
	107.414
	87.6026
	88.5042
	129.528
	78.3541
	117.531
	74.9007
	20.5768
	21.825
	78.6912
	36.375
	58.6529
	65.0696
	88.8027
	36.375
	23.0056
	65.8779
	68.6322
	104.162
	98.9507
	97.8751
	55.4047
	80.355
	74.1907
	65.8779
	203.83
	133.749
	58.6529
	128.708
	97.0606
	120.423
	169.837
	82.9478
	87.6026
	143.485
	101.85
	192.066
	87.6026
	157.046
	81.337
	102.884
	119.319
	120.423
	85.1517
	94.575
	138.225
	101.329
	250.856
	117.306
	97.8751
	167.325
	97.0606
	81.337
	87.9042
	101.329
	162.674
	138.416
	78.3541
	159.553
	161.039
	144.038
	167.483
	110.091
	113.172
	102.109
	167.956
	67.0722
	102.884
	101.329
	216.056
	175.959
	127.052
	107.414
	244.553
	145.5
	172.925
	190.96
	156.201
	147.308
	212.475
	159.553
	178.941
	199.765
	107.414
	175.205
	190.405
	149.271
	87.6026
	121.951
	225.994
	135.908
	111.048
	179.679
	236.073
	172.925
	200.162
	166.214
	115.028
	179.974
	164.614
	138.416
	147.128
	142.931
	166.055
	113.872
	167.956
	97.0606
	116.627
	177.605
	149.978
	92.5956
	278.453
	113.172
	193.712
	117.306
	179.679
	140.504
	87.6026
	143.485
	104.162
	97.0606
	129.528
	184.188
	138.033
	186.331
	95.6877
	58.6529
	62.1576
	89.9868
	105.926
	84.8404
	69.0167
	78.3541
	132.756
	20.5768
	109.125
	67.0722
	46.0111
	32.5348
	81.337
	92.0223
	85.1517
	39.1771
	149.801
	56.8196
	85.1517
	74.1907
	77.3343
	42.4202
	87.6026
	32.5348
	58.6529
	56.8196
	36.375
	43.65
	118.428
	55.4047
	81.337
	46.5827
	46.0111
	65.475
	93.1655
	43.65
	69.0167
	43.65
	92.5956
	75.9532
	20.5768
	74.9007
	41.1536
	36.375
	72.75
	46.5827
	36.375
	87.6026
	74.9007
	43.65
	117.306
	180.707
	26.2304
	46.0111
	104.922
	94.8544
	36.375
	110.091
	36.375
	46.0111
	98.9507
	75.9532
	48.8022
	78.3541
	46.0111
	42.4202
	94.575
	71.6504
	67.0722
	75.9532
	101.068
	73.1128
	48.8022
	41.1536
	111.048
	29.9956
	58.6529
	32.5348
	52.4608
	37.0954
	82.9478
	29.1
	16.2674
	0
	44.2521
	39.1771
	26.2304
	46.0111
	36.375
	115.028
	91.1555
	78.3541
	149.978
	72.75
	127.052
	55.4047
	41.1536
	16.2674
	58.6529
	39.1771
	44.2521
	46.0111
	87.6026
	44.2521
	10.2884
	80.355
	48.8022
	87.6026
	81.337
	77.3343
	37.0954
	65.8779
	127.261
	137.264
	109.125
	65.0696
	170.459
	87.6026
	104.922
	78.3541
	68.6322
	131.756
	124.528
	58.6529
	209.843
	113.172
	124.528
	119.982
	138.989
	103.397
	110.091
	78.3541
	113.872
	118.428
	91.1555
	97.6044
	56.8196
	115.028
	116.627
	81.337
	104.922
	117.531
	154.669
	97.6044
	111.286
	97.6044
	154.326
	71.6504
	41.1536
	82.9478
	74.1907
	97.8751
	101.85
	108.151
	67.0722
	135.908
	109.367
	97.6044
	78.3541
	185.904
	71.6504
	92.0223
	46.0111
	101.329
	26.2304
	87.6026
	44.2521
	58.2
	52.9628
	71.6504
	21.825
	32.5348
	92.0223
	65.8779
	67.0722
	75.9532
	128.708
	133.551
	104.162
	127.052
	89.9868
	20.5768
	52.9628
	39.1771
	16.2674
	32.5348
	88.5042
	37.0954
	74.9007
	84.8404
	68.6322
	61.7304
	36.375
	85.1517
	36.375
	104.922
	97.8751
	103.397
	94.575
	117.306
	88.8027
	101.85
	108.151
	115.028
	20.5768
	58.6529
	119.319
	58.6529
	94.575
	104.922
	104.162
	50.925
	62.5819
	51.442
	109.125
	140.504
	136.685
	138.989
	94.8544
	115.028
	23.0056
	20.5768
	159.553
	78.3541
	50.925
	78.6912
	43.65
	65.0696
	119.319
	43.65
	44.2521
	88.8027
	72.75
	55.4047
	136.685
	44.2521
	117.306
	46.5827
	51.442
	65.0696
	29.9956
	48.8022
	89.9868
	46.0111
	195.885
	74.9007
	52.9628
	118.428
	43.65
	26.2304
	65.0696
	46.0111
	120.423
	92.0223
	55.4047
	109.125
	105.926
	94.8544
	117.306
	58.6529
	65.0696
	52.9628
	116.627
	21.825
	55.4047
	46.0111
	165.896
	155.522
	71.6504
	52.4608
	189.15
	101.329
	117.531
	143.485
	101.068
	93.1655
	159.553
	109.125
	123.675
	145.5
	52.4608
	123.889
	139.748
	98.9507
	46.5827
	87.6026
	178.349
	98.9507
	56.8196
	124.315
	181.875
	118.428
	144.953
	110.809
	61.7304
	125.586
	115.028
	88.5042
	94.575
	88.5042
	111.048
	58.6529
	112.938
	43.65
	67.0722
	133.749
	104.162
	46.0111
	224.113
	65.0696
	149.978
	74.9007
	124.315
	85.1517
	39.1771
	88.8027
	48.8022
	43.65
	85.1517
	131.152
	82.9478
	133.749
	44.2521
	7.275
	7.275
	56.8196
	51.442
	30.8652
	39.1771
	48.8022
	138.416
	26.2304
	82.3072
	59.9912
	16.2674
	21.825
	88.5042
	68.6322
	62.5819
	46.0111
	121.08
	29.9956
	82.9478
	62.5819
	78.6912
	52.4608
	16.2674
	74.9007
	21.825
	29.1
	32.5348
	16.2674
	144.405
	44.2521
	61.7304
	65.0696
	16.2674
	37.0954
	71.6504
	16.2674
	77.3343
	46.5827
	68.6322
	80.355
	48.8022
	73.1128
	62.1576
	14.55
	58.6529
	23.0056
	59.9912
	59.9912
	56.8196
	16.2674
	131.152
	169.681
	23.0056
	26.2304
	133.551
	89.9868
	62.5819
	117.306
	52.4608
	52.9628
	117.306
	80.355
	72.0188
	98.9507
	26.2304
	67.0722
	105.926
	72.75
	42.4202
	65.8779
	124.315
	69.0167
	32.5348
	68.6322
	134.144
	59.9912
	87.9042
	56.8196
	39.1771
	67.0722
	87.6026
	36.375
	37.0954
	29.9956
	62.5819
	23.0056
	55.4047
	16.2674
	23.0056
	116.627
	88.5042
	56.8196
	174.903
	58.6529
	130.95
	44.2521
	68.6322
	30.8652
	30.8652
	46.0111
	20.5768
	16.2674
	78.3541
	72.75
	26.2304
	94.575
	20.5768
	58.2
	51.442
	55.4047
	7.275
	39.1771
	171.696
	181.875
	59.9912
	113.872
	219.941
	103.397
	153.466
	121.08
	62.5819
	151.383
	145.5
	94.8544
	252.538
	169.212
	72.75
	145.5
	190.405
	192.203
	156.201
	117.306
	121.08
	155.692
	172.465
	157.046
	141.255
	177.158
	135.323
	152.948
	153.466
	154.669
	211.476
	141.255
	182.456
	164.131
	208.451
	72.75
	104.162
	88.8027
	145.682
	152.948
	119.319
	162.674
	138.416
	164.936
	129.528
	141.255
	21.825
	154.326
	117.306
	129.528
	77.3343
	94.575
	88.5042
	51.442
	87.9042
	88.8027
	23.0056
	72.75
	74.1907
	44.2521
	129.528
	138.225
	42.4202
	82.9478
	182.311
	197.901
	174.903
	194.121
	123.889
	87.6026
	30.8652
	109.367
	88.5042
	89.9868
	118.428
	109.125
	68.6322
	149.978
	134.144
	121.951
	78.3541
	125.164
	102.884
	153.466
	156.708
	73.1128
	87.9042
	139.748
	58.2
	119.319
	65.8779
	177.158
	87.6026
	110.809
	169.681
	94.8544
	135.323
	153.466
	107.414
	123.889
	117.531
	46.5827
	159.719
	174.903
	175.205
	195.209
	143.485
	149.271
	52.4608
	51.442
	196.963
	82.9478
	50.925
	116.627
	51.442
	80.355
	147.128
	107.414
	104.162
	104.162
	94.8544
	29.1
	131.152
	104.162
	51.442
	26.2304
	43.65
	127.052
	80.355
	62.1576
	29.9956
	46.5827
	65.8779
	192.066
	108.151
	71.6504
	51.442
	71.6504
	23.0056
	65.8779
	58.2
	42.4202
	29.1
	138.989
	94.8544
	130.95
	74.9007
	44.2521
	111.286
	36.375
	78.6912
	88.8027
	105.926
	65.8779
	188.87
	218.855
	81.337
	80.355
	174.903
	146.226
	111.048
	175.959
	108.151
	111.286
	172.925
	138.989
	123.675
	152.948
	80.355
	84.8404
	164.131
	131.152
	26.2304
	16.2674
	124.528
	29.9956
	87.6026
	115.028
	185.904
	97.8751
	128.708
	107.414
	94.8544
	102.884
	146.226
	51.442
	67.0722
	74.9007
	117.531
	80.025
	98.9507
	51.442
	39.1771
	174.6
	145.682
	101.329
	224.113
	111.286
	189.29
	20.5768
	115.028
	85.1517
	39.1771
	104.162
	73.1128
	51.442
	132.756
	98.9507
	78.3541
	151.906
	44.2521
	77.3343
	67.0722
	16.2674
	58.2
	78.3541
	84.8404
	94.8544
	112.938
	23.0056
	128.708
	58.6529
	62.5819
	37.0954
	62.1576
	94.8544
	87.6026
	26.2304
	167.483
	72.75
	36.375
	87.6026
	94.8544
	97.8751
	61.7304
	81.337
	37.0954
	71.6504
	77.3343
	58.6529
	55.4047
	97.8751
	78.3541
	62.1576
	62.5819
	75.9532
	115.028
	55.4047
	88.5042
	65.8779
	113.639
	58.6529
	10.2884
	61.7304
	55.4047
	56.8196
	69.0167
	67.0722
	48.8022
	95.6877
	74.1907
	55.4047
	94.8544
	169.837
	29.9956
	51.442
	87.9042
	82.3072
	16.2674
	89.9868
	16.2674
	30.8652
	75.9532
	58.6529
	26.2304
	55.4047
	51.442
	52.4608
	73.1128
	56.8196
	87.6026
	98.9507
	108.151
	95.6877
	50.925
	23.0056
	88.8027
	26.2304
	44.2521
	10.2884
	51.442
	32.5348
	65.0696
	51.442
	36.375
	23.0056
	21.825
	44.2521
	16.2674
	62.5819
	58.6529
	97.6044
	77.3343
	80.355
	128.708
	69.0167
	108.151
	78.3541
	23.0056
	16.2674
	77.3343
	26.2304
	52.9628
	62.5819
	78.6912
	46.5827
	20.5768
	58.2
	67.0722
	98.9507
	94.575
	98.9507
	52.4608
	74.1907
	190.405
	200.69
	97.0606
	128.708
	236.857
	130.139
	169.837
	138.989
	92.0223
	178.941
	172.465
	113.639
	273.079
	181.875
	74.9007
	172.465
	190.96
	206.794
	170.459
	147.308
	138.989
	175.205
	186.331
	162.674
	159.553
	23.0056
	185.904
	162.674
	151.906
	169.837
	176.109
	224.113
	159.553
	181.875
	169.212
	222.691
	111.048
	117.531
	144.953
	165.896
	146.407
	176.109
	138.033
	189.709
	156.201
	159.553
	58.6529
	191.375
	133.749
	149.978
	52.9628
	127.052
	94.8544
	87.3
	102.884
	109.125
	46.0111
	101.329
	82.9478
	56.8196
	149.978
	135.908
	74.1907
	110.809
	196.56
	204.995
	160.71
	198.702
	145.5
	91.1555
	20.5768
	110.809
	82.9478
	98.9507
	141.255
	108.151
	98.9507
	156.201
	139.937
	131.152
	92.5956
	144.405
	107.414
	169.837
	167.483
	109.125
	119.982
	166.055
	23.0056
	146.407
	102.884
	185.904
	91.1555
	123.889
	185.477
	113.639
	154.669
	169.837
	138.033
	119.982
	129.528
	71.6504
	175.205
	197.901
	196.56
	208.07
	159.553
	171.696
	117.306
	127.261
	52.9628
	65.8779
	166.055
	46.5827
	101.329
	69.0167
	7.275
	94.8544
	88.8027
	44.2521
	196.56
	119.982
	56.8196
	88.8027
	154.326
	140.504
	105.926
	62.1576
	69.0167
	101.068
	121.951
	116.627
	87.9042
	87.6026
	131.756
	78.6912
	121.951
	101.329
	98.9507
	161.039
	87.9042
	148.381
	123.889
	156.708
	16.2674
	69.0167
	32.5348
	115.028
	104.162
	112.938
	108.151
	108.151
	72.75
	87.9042
	42.4202
	123.675
	67.0722
	74.9007
	97.0606
	43.65
	58.6529
	29.9956
	44.2521
	37.0954
	39.1771
	16.2674
	46.5827
	37.0954
	74.9007
	110.809
	16.2674
	26.2304
	131.152
	153.466
	161.531
	152.775
	68.6322
	62.5819
	67.0722
	81.337
	77.3343
	55.4047
	62.5819
	84.8404
	14.55
	109.367
	95.6877
	80.355
	39.1771
	71.6504
	71.6504
	101.329
	110.091
	41.1536
	36.375
	82.9478
	108.151
	62.5819
	48.8022
	131.756
	62.5819
	65.475
	117.531
	44.2521
	81.337
	101.329
	52.9628
	101.068
	72.75
	14.55
	108.151
	118.428
	119.319
	144.953
	92.0223
	93.1655
	81.337
	87.6026
	93.1655
	78.6912
	123.889
	37.0954
	81.337
	67.0722
	69.0167
	29.9956
	29.1
	69.0167
	140.504
	104.162
	117.306
	29.1
	161.531
	111.286
	91.1555
	14.55
	67.0722
	69.0167
	101.329
	123.889
	68.6322
	162.674
	123.675
	23.0056
	144.405
	81.337
	59.9912
	132.756
	68.6322
	160.215
	129.528
	124.528
	59.9912
	104.162
	44.2521
	139.748
	94.8544
	26.2304
	97.6044
	51.442
	26.2304
	68.6322
	111.048
	87.9042
	72.75
	56.8196
	167.325
	36.375
	105.926
	82.9478
	82.9478
	67.0722
	115.028
	59.9912
	102.884
	110.091
	56.8196
	141.255
	87.9042
	51.442
	105.926
	143.301
	199.765
	149.801
	51.442
	112.938
	142.931
	120.423
	134.144
	98.9507
	46.5827
	127.052
	62.1576
	118.428
	113.639
	98.9507
	88.5042
	61.7304
	110.809
	81.337
	104.922
	67.0722
	42.4202
	29.9956
	184.045
	26.2304
	82.9478
	123.675
	112.938
	84.8404
	92.0223
	69.0167
	62.5819
	81.337
	23.0056
	139.937
	88.8027
	89.9868
	87.9042
	65.8779
	72.75
	119.982
	78.6912
	52.9628
	50.925
	44.2521
	208.324
	101.068
	23.0056
	125.586
	62.1576
	94.575
	161.039
	104.162
	102.884
	120.423
	65.475
	46.5827
	154.669
	102.884
	80.025
	23.0056
	58.6529
	130.95
	94.575
	65.8779
	42.4202
	74.9007
	75.9532
	216.301
	48.8022
	109.367
	101.329
	62.1576
	72.75
	7.275
	75.9532
	87.6026
	71.6504
	7.275
	151.906
	118.428
	141.255
	104.162
	62.5819
	116.627
	52.4608
	107.414
	82.9478
	109.125
	75.9532
	205.382
	97.6044
	89.9868
	201.217
	153.466
	134.144
	188.87
	127.261
	127.052
	192.203
	151.906
	145.5
	173.536
	89.9868
	113.872
	179.679
	142.931
	32.5348
	43.65
	154.326
	58.2
	97.0606
	138.989
	208.07
	123.889
	154.669
	129.528
	104.162
	129.528
	158.888
	78.6912
	93.1655
	97.8751
	137.264
	92.0223
	123.461
	62.1576
	61.7304
	184.188
	154.326
	102.109
	247.778
	116.627
	199.765
	48.8022
	138.989
	104.922
	46.0111
	120.423
	82.9478
	62.1576
	138.416
	127.261
	98.9507
	169.212
	55.4047
	69.0167
	59.9912
	20.5768
	71.6504
	80.025
	16.2674
	21.825
	162.674
	56.8196
	51.442
	80.355
	16.2674
	48.8022
	115.028
	68.6322
	65.0696
	74.9007
	91.1555
	16.2674
	113.639
	65.0696
	78.6912
	23.0056
	16.2674
	88.5042
	48.8022
	23.0056
	10.2884
	51.442
	29.9956
	175.205
	36.375
	69.0167
	80.355
	16.2674
	32.5348
	44.2521
	29.9956
	81.337
	52.9628
	39.1771
	105.926
	78.6912
	95.6877
	80.025
	23.0056
	73.1128
	14.55
	80.355
	51.442
	67.0722
	29.9956
	159.553
	179.679
	44.2521
	163.485
	109.125
	93.1655
	142.931
	82.9478
	81.337
	147.308
	105.926
	102.884
	129.528
	44.2521
	87.6026
	133.749
	97.0606
	14.55
	52.4608
	139.937
	61.7304
	51.442
	98.9507
	164.936
	87.9042
	117.306
	87.6026
	58.6529
	94.575
	112.938
	50.925
	59.9912
	58.6529
	93.1655
	46.0111
	84.8404
	16.2674
	29.1
	138.989
	109.367
	62.1576
	205.768
	73.1128
	154.326
	36.375
	98.9507
	61.7304
	0
	74.9007
	37.0954
	16.2674
	94.8544
	97.0606
	56.8196
	123.675
	10.2884
	42.4202
	32.5348
	29.1
	26.2304
	39.1771
	195.75
	206.025
	104.162
	133.749
	241.832
	136.685
	174.903
	144.405
	98.9507
	185.477
	178.941
	119.319
	278.548
	186.331
	78.6912
	178.941
	193.302
	211.476
	175.205
	154.154
	144.405
	180.707
	190.96
	166.055
	164.936
	21.825
	189.709
	169.212
	154.154
	174.903
	181.875
	228.44
	164.936
	184.045
	172.465
	227.278
	108.151
	115.028
	124.315
	147.308
	170.459
	152.948
	180.707
	140.504
	195.885
	162.674
	164.936
	65.8779
	198.569
	138.989
	155.692
	134.144
	98.9507
	94.575
	108.151
	115.028
	52.9628
	108.151
	87.6026
	62.5819
	155.692
	138.033
	81.337
	117.531
	201.217
	208.451
	160.215
	201.742
	151.383
	94.8544
	26.2304
	113.872
	85.1517
	103.397
	147.308
	110.809
	105.926
	159.719
	143.485
	135.323
	97.8751
	149.978
	111.048
	174.903
	171.696
	116.4
	127.052
	172.465
	16.2674
	152.948
	110.091
	189.709
	94.8544
	128.708
	190.405
	119.319
	160.215
	174.903
	144.953
	121.951
	134.144
	78.3541
	180.121
	203.83
	202.266
	212.475
	164.614
	177.605
	44.2521
	52.9628
	115.028
	44.2521
	92.0223
	32.5348
	39.1771
	29.9956
	72.75
	29.9956
	23.0056
	46.0111
	119.319
	62.1576
	97.0606
	23.0056
	119.319
	72.75
	48.8022
	37.0954
	29.9956
	29.1
	59.9912
	82.3072
	26.2304
	152.948
	81.337
	20.5768
	104.922
	39.1771
	23.0056
	94.575
	26.2304
	118.428
	87.6026
	87.6026
	62.5819
	73.1128
	48.8022
	101.068
	52.4608
	21.825
	55.4047
	97.6044
	32.5348
	16.2674
	26.2304
	119.319
	130.139
	37.0954
	16.2674
	149.978
	80.355
	97.6044
	59.9912
	48.8022
[truncated: 1,024 more rows]

## Sheet: inter-sink angle (f)
-20.4505	101.155
79.2584	-22.9304
-86.8402	-104.922
-37.7535	-60.9607
-21.0034	3.93292
-17.4992	-107.994
-46.803	-68.3108
128.811	-41.3062
-3.19862	-138.145
15.4485	-61.3453
-42.3434	15.3229
-71.3612	-60.1519
35.9509	-33.4854
-99.2295	-107.115
176.925	-46.8584
123.748	-65.4792
-32.9782	-178.243
39.8032	-112.867
69.3336	-122.899
-52.0714	-38.48
3.55752	171.682
5.3005	-60.8997
158.686	-12.7377
1.99214	-28.5327
92.8854	-3.4997
173.518	167.743
-68.6151	92.6826
175.71	-61.8952
	130.358
	-77.1533
	153.808
	-151.543
	-56.9182
	-30.8607
	-94.9999
	-90.4873
	4.13141
	-43.4498
	28.6312
	45.6636
	-88.1219
	50.5841
	76.8653
	-49.7049
	-46.2082
	-67.7737
	-13.901
	13.2879
	35.1533
	-151.859
	4.13308
	-8.76092
	38.4746
	9.01086
	150.943
	-73.7753
	-57.3333
	13.7467
	43.9392
	84.781
	-140.13
	30.8284
	160.027
	94.7495
	-41.3629
	-25.3847
	-87.0156
	-90.6728
	40.8116
	-65.5361
	-3.25148
	47.9299
	18.4189
	-39.4595
	-99.3762
	115.661
	139.425
	-126.665
	-32.815
	-70.4041
	-50.7688
	-36.3856
	-23.9533
	40.9708
	-131.944
	79.9813
	-103.556
	-75.3293
	154.555
	41.6234
	111.689
	-167.694
	-140.925
	-149.258
	-97.4654
	14.2172
	-116.946
	29.3954
	-75.6196
	-143.674
	-18.4199
	-65.8432
	49.9251
	-45.5501
	119.626
	-107.818
	-84.1511
	-121.493
	-118.626
	117.289
	119.769
	35.2971
	144.152
	32.225
	71.9083
	98.9129
	2.07382
	78.8738
	155.542
	80.0672
	106.734
	33.1037
	93.3607
	74.7399
	-38.0239
	27.3518
	17.3201
	101.739
	-48.0991
	79.3194
	127.481
	111.686
	136.719
	-52.0376
	-127.098
	78.3239
	-89.4234
	63.0658
	-65.9727
	-11.3243
	83.3008
	109.358
	45.2191
	49.7318
	144.35
	96.7693
	168.85
	-174.117
	52.0972
	-169.197
	-142.916
	90.5141
	94.0109
	72.4454
	126.318
	153.507
	175.372
	-11.6396
	144.352
	131.458
	178.694
	149.23
	-68.838
	66.4438
	82.8858
	153.966
	-175.842
	-135
	0.0895494
	171.047
	-59.754
	-125.031
	98.8562
	114.834
	53.2035
	49.5463
	-178.969
	74.683
	136.968
	-171.851
	158.638
	100.76
	40.8429
	-104.12
	-80.3555
	13.5544
	107.404
	69.815
	89.4503
	103.833
	116.266
	-178.81
	8.27521
	-139.8
	36.6629
	64.8898
	-65.2262
	-178.157
	-108.091
	-27.4754
	-0.706028
	-9.03842
	42.7537
	154.436
	23.2732
	169.614
	64.5995
	-3.45455
	121.799
	74.3759
	-169.856
	94.669
	-100.155
	32.4013
	56.068
	18.7256
	152.46
	28.3746
	30.8545
	-53.617
	-9.65566
	55.238
	-56.6891
	-17.0057
	9.99889
	-10.0402
	66.628
	-8.84687
	17.8197
	-55.8104
	4.44665
	-14.1741
	-126.938
	-61.5622
	-71.594
	12.825
	-137.013
	-9.59464
	38.5674
	22.7724
	47.8053
	-140.952
	143.988
	-10.5901
	-178.337
	-25.8483
	-154.887
	-100.238
	-5.6132
	20.4443
	-43.6949
	-39.1822
	55.4365
	7.85522
	79.9362
	96.9686
	-36.8168
	101.889
	128.17
	1.60011
	5.09686
	-16.4686
	37.4041
	64.5929
	86.4584
	-100.554
	55.4381
	42.5441
	89.7796
	60.3159
	-157.752
	-22.4702
	-6.02828
	65.0518
	95.2442
	136.086
	-88.8245
	82.1334
	-148.668
	146.055
	9.94214
	25.9203
	-35.7106
	-39.3677
	92.1166
	-14.2311
	48.0536
	99.2349
	69.724
	11.8455
	-48.0712
	166.966
	-169.27
	-75.3597
	18.4901
	-19.099
	0.536231
	14.9194
	27.3517
	92.2758
	-80.6388
	131.286
	-52.2511
	-24.0243
	-154.14
	92.9285
	162.994
	-116.389
	-89.6201
	-97.9525
	-46.1603
	65.5222
	-65.6409
	80.7004
	-24.3146
	-92.3686
	32.8851
	-14.5382
	101.23
	5.75496
	170.931
	-56.5127
	-32.846
	-70.1884
	48.0782
	-76.0068
	-73.5269
	-157.998
	-114.037
	-49.1435
	-161.071
	-121.387
	-94.3826
	168.778
	-114.422
	-113.228
	-86.5618
	-160.192
	-99.9348
	-118.556
	128.681
	-165.944
	-175.975
	-91.5564
	118.605
	-113.976
	-65.8141
	-81.6091
	-56.5761
	114.667
	39.6062
	-114.972
	77.2811
	-130.23
	100.732
	155.38
	-109.995
	-83.9371
	-148.076
	-143.564
	-48.945
	-96.5262
	-24.4452
	-7.41285
	-141.198
	-2.49235
	23.7889
	-102.781
	-99.2846
	-120.85
	-66.9774
	-39.7886
	-17.9231
	155.065
	-48.9433
	-61.8373
	-14.6018
	-44.0655
	97.8665
	-126.852
	-110.41
	-39.3297
	-9.13723
	31.7046
	166.794
	-22.248
	106.95
	41.6731
	-94.4393
	-78.4611
	-140.092
	-143.749
	-12.2648
	-118.613
	-56.3279
	-5.14652
	-34.6575
	-92.5359
	-152.453
	62.5842
	86.349
	-179.741
	-85.8914
	-123.48
	-103.845
	-89.462
	-77.0297
	-12.1056
	174.98
	26.9049
	-156.633
	-128.406
	101.478
	-11.453
	58.613
	139.229
	165.998
	157.666
	-150.542
	-38.8592
	-170.022
	-23.681
	-128.696
	163.25
	-71.4963
	-118.92
	-3.15132
	-98.6265
	66.5497
	-160.894
	-137.227
	-174.57
	140.303
	16.2181
	18.698
	-65.7735
	-21.8122
	43.0815
	-68.8456
	-29.1622
	-2.15762
	-98.9967
	-22.1967
	54.4715
	5.66316
	-67.9669
	-7.70985
	-26.3306
	-139.094
	-73.7188
	-83.7505
	0.668545
	-149.17
	-21.7511
	26.4109
	10.6159
	35.6488
	-153.108
	131.831
	-22.7466
	169.506
	-38.0048
	-167.043
	-112.395
	-17.7697
	8.28783
	-55.8514
	-51.3387
	43.2799
	-4.30129
	67.7797
	84.8121
	-48.9733
	89.7326
	116.014
	-10.5564
	-7.05964
	-28.6251
	25.2476
	52.4364
	74.3019
	-112.71
	43.2816
	30.3876
	77.6231
	48.1594
	-169.909
	-34.6267
	-18.1848
	52.8953
	83.0877
	123.93
	-100.981
	69.9769
	-160.825
	133.898
	-2.21436
	13.7638
	-47.8671
	-51.5242
	79.9601
	-26.3876
	35.8971
	87.0784
	57.5675
	-0.311003
	-60.2277
	154.809
	178.574
	-87.5162
	6.33358
	-31.2556
	-11.6203
	2.76291
	15.1952
	80.1193
	-92.7953
	119.13
	-64.4076
	-36.1808
	-166.297
	80.772
	150.838
	-128.546
	-101.777
	-110.109
	-58.3169
	53.3657
	-77.7974
	68.5439
	-36.4711
	-104.525
	20.7286
	-26.6947
	89.0736
	-6.40154
	158.775
	-68.6692
	-45.0025
	-82.3449
	117.141
	-6.94426
	-4.46433
	-88.9358
	-44.9745
	19.9191
	-92.0079
	-52.3246
	-25.32
	-122.159
	-45.3591
	31.3091
	-44.1657
	-91.1292
	-30.8722
	-49.493
	-162.257
	-96.8811
	-106.913
	-22.4938
	-172.332
	-44.9135
	3.24851
	-12.5465
	12.4865
	-176.271
	108.669
	-45.909
	146.344
	-61.1671
	169.794
	-135.557
	-40.9321
	-14.8745
	-79.0138
	-74.5011
	20.1176
	-27.4636
	44.6174
	61.6497
	-72.1357
	66.5702
	92.8515
	-33.7188
	-30.222
	-51.7875
	2.08522
	29.274
	51.1395
	-135.872
	20.1193
	7.22526
	54.4608
	24.997
	166.929
	-57.7891
	-41.3471
	29.7329
	59.9254
	100.767
	-124.143
	46.8146
	176.013
	110.736
	-25.3767
	-9.39854
	-71.0294
	-74.6866
	56.7978
	-49.5499
	12.7347
	63.9161
	34.4051
	-23.4734
	-83.39
	131.647
	155.412
	-110.679
	-16.8288
	-54.4179
	-34.7826
	-20.3994
	-7.96713
	56.957
	-115.958
	95.9675
	-87.57
	-59.3431
	170.541
	57.6096
	127.676
	-151.708
	-124.939
	-133.271
	-81.4792
	30.2034
	-100.96
	45.3816
	-59.6334
	-127.687
	-2.43375
	-49.857
	65.9113
	-29.5639
	135.612
	-91.8316
	-68.1649
	-105.507
	161.467
	37.3819
	39.8619
	-44.6096
	-0.648327
	64.2453
	-47.6817
	-7.99838
	19.0062
	-77.8329
	-1.03289
	75.6353
	0.160469
	26.827
	13.454
	-5.16677
	-117.931
	-52.5549
	-62.5866
	21.8324
	-128.006
	-0.5873
	47.5747
	31.7797
	56.8127
	-131.944
	152.995
	-1.58281
	-169.33
	-16.8409
	-145.879
	-91.231
	3.39414
	29.4517
	-34.6876
	-30.1749
	64.4438
	16.8626
	88.9436
	105.976
	-27.8095
	110.896
	137.178
	10.6074
	14.1042
	-7.46129
	46.4114
	73.6002
	95.4657
	-91.5463
	64.4455
	51.5515
	98.787
	69.3232
	-148.745
	-13.4629
	2.97906
	74.0591
	104.252
	145.093
	-79.8172
	91.1408
	-139.661
	155.062
	18.9495
	34.9277
	-26.7032
	-30.3604
	101.124
	-5.22375
	57.0609
	108.242
	78.7313
	20.8528
	-39.0638
	175.973
	-160.262
	-66.3523
	27.4974
	-10.0917
	9.54357
	23.9268
	36.3591
	101.283
	-71.6315
	140.294
	-43.2438
	-15.0169
	-145.133
	101.936
	172.002
	-107.382
	-80.6127
	-88.9451
	-37.153
	74.5296
	-56.6335
	89.7078
	-15.3072
	-83.3612
	41.8924
	-5.53083
	110.237
	14.7623
	179.939
	-47.5054
	-23.8387
	-61.1811
	-7.13563
	-131.221
	-128.741
	146.788
	-169.251
	-104.357
	143.716
	-176.601
	-149.596
	113.564
	-169.636
	-92.9673
	-168.442
	-141.776
	144.594
	-155.149
	-173.769
	73.4668
	138.842
	-146.77
	63.3916
	-169.19
	-121.028
	-136.823
	-111.79
	59.453
	-15.6076
	-170.185
	22.0673
	174.556
	45.518
	100.166
	-165.208
	-139.151
	156.71
	161.222
	-104.159
	-151.74
	-79.6591
	-62.6267
	163.588
	-57.7062
	-31.4249
	-157.995
	-154.498
	-176.064
	-122.191
	-95.0024
	-73.1369
	99.8511
	-104.157
	-117.051
	-69.8157
	-99.2794
	42.6527
	177.935
	-165.624
	-94.5435
	-64.3511
	-23.5092
	111.58
	-77.4619
	51.7367
	-13.5408
	-149.653
	-133.675
	164.694
	161.037
	-67.4786
	-173.826
	-111.542
	-60.3604
	-89.8713
	-147.75
	152.334
	7.37037
	31.1351
	125.045
	-141.105
	-178.694
	-159.059
	-144.676
	-132.244
	-67.3195
	119.766
	-28.3089
	148.154
	176.38
	46.2645
	-66.6668
	3.39921
	84.0153
	110.785
	102.452
	154.244
	-94.0731
	134.764
	-78.8948
	176.09
	108.036
	-126.71
	-174.133
	-58.3652
	-153.84
	11.3359
	143.892
	167.559
	130.216
	110.694
	-13.3914
	-10.9115
	-95.383
	-51.4217
	13.472
	-98.4551
	-58.7717
	-31.7671
	-128.606
	-51.8062
	24.862
	-50.6129
	-23.9463
	-97.5764
	-37.3193
	-55.9401
	-168.704
	-103.328
	-113.36
	-28.9409
	-178.779
	-51.3606
	-18.9936
	6.03935
	177.282
	102.222
	-52.3561
	139.897
	-67.6142
	163.347
	-142.004
	-47.3792
	-21.3217
	-85.4609
	-80.9482
	13.6705
	-33.9108
	38.1702
	55.2026
	-78.5828
	60.1231
	86.4044
	-40.1659
	-36.6691
	-58.2346
	-4.36191
	22.8269
	44.6924
	-142.32
	13.6721
	0.778132
	48.0136
	18.5499
	160.482
	-64.2362
	-47.7943
	23.2858
	53.4782
	94.3201
	-130.59
	40.3674
	169.566
	104.289
	-31.8238
	-15.8457
	-77.4766
	-81.1337
	50.3507
	-55.9971
	6.28758
	57.4689
	27.958
	-29.9205
	-89.8372
	125.2
	148.964
	-117.126
	-23.2759
	-60.865
	-41.2298
	-26.8466
	-14.4143
	50.5098
	-122.405
	89.5204
	-94.0171
	-65.7903
	164.094
	51.1625
	121.229
	-158.155
	-131.386
	-139.718
	-87.9263
	23.7562
	-107.407
	38.9345
	-66.0806
	-134.135
	-8.88088
	-56.3042
	59.4641
	-36.011
	129.165
	-98.2787
	-74.612
	-111.954
	120.103
	-3.98228
	-1.50235
	-85.9739
	-42.0125
	22.8811
	-89.046
	-49.3626
	-22.358
	-119.197
	-42.3971
	34.2711
	-41.2038
	-14.5372
	-88.1672
	-27.9102
	-46.531
	-159.295
	-93.9191
	-103.951
	-19.5318
	-169.37
	-41.9515
	6.21049
	-9.58449
	-173.309
	111.631
	-42.947
	149.306
	-58.2051
	172.756
	-132.595
	-37.9701
	-11.9126
	-76.0518
	-71.5391
	23.0796
	-24.5017
	47.5793
	64.6117
	-69.1737
	69.5322
	95.8135
	-30.7568
	-27.26
	-48.8255
	5.0472
	32.236
	54.1015
	-132.911
	23.0812
	10.1872
	57.4228
	27.959
	169.891
	-54.8271
	-38.3852
	32.6949
	62.8873
	103.729
	-121.181
	49.7765
	178.975
	113.698
	-22.4147
	-6.43656
	-68.0675
	-71.7246
	59.7598
	-46.588
	15.6967
	66.878
	37.3671
	-20.5114
	-80.4281
	134.609
	158.374
	-107.717
	-13.8668
	-51.4559
	-31.8207
	-17.4375
	-5.00515
	59.9189
	-112.996
	98.9295
	-84.608
	-56.3811
	173.503
	60.5716
	130.638
	-148.746
	-121.977
	-130.309
	-78.5172
	33.1653
	-97.9978
	48.3436
	-56.6714
	-124.725
	0.528226
	-46.8951
	68.8732
	-26.6019
	138.574
	-88.8696
	-65.2029
	-102.545
	-108.932
	126.983
	129.463
	44.9913
	88.9526
	153.846
	41.9192
	81.6026
	108.607
	11.7681
	88.5681
	165.236
	89.7614
	116.428
	42.7979
	103.055
	84.4342
	-28.3296
	37.0461
	27.0143
	111.433
	-38.4048
	89.0137
	137.176
	121.381
	146.414
	-117.404
	88.0182
	-79.7291
	72.76
	-56.2785
	-1.63008
	92.9951
	119.053
	54.9134
	59.4261
	154.045
	106.464
	178.545
	-164.423
	61.7915
	-159.503
	-133.221
	100.208
	103.705
	82.1397
	136.012
	163.201
	-174.933
	-1.94533
	154.046
	141.152
	-171.612
	158.924
	-59.1437
	76.1381
	92.58
	163.66
	-166.147
	-125.306
	9.78381
	-179.258
	-50.0597
	-115.337
	108.55
	124.529
	62.8977
	59.2406
	-169.275
	84.3772
	146.662
	-162.157
	168.332
	110.454
	50.5371
	-94.426
	-70.6613
	23.2486
	117.098
	79.5093
	99.1445
	113.528
	125.96
	-169.116
	17.9695
	-130.105
	46.3572
	74.584
	-55.5319
	-168.463
	-98.3972
	-17.7812
	8.98824
	0.655841
	52.448
	164.131
	32.9674
	179.309
	74.2937
	6.23972
	131.493
	84.0701
	-160.162
	104.363
	-90.4605
	42.0956
	65.7623
	28.4199
	-62.8892
	173.026
	175.506
	91.0342
	134.995
	-160.111
	87.9621
	127.645
	154.65
	57.8109
	134.611
	-148.721
	135.804
	162.471
	88.8408
	149.098
	130.477
	17.7132
	83.0889
	73.0572
	157.476
	7.63801
	135.057
	-176.781
	167.424
	-167.544
	3.69945
	134.061
	-33.6863
	118.803
	-10.2356
	44.4128
	139.038
	165.095
	100.956
	105.469
	-159.912
	152.506
	-135.413
	-118.38
	107.834
	-113.46
	-87.1785
	146.251
	149.748
	128.183
	-177.945
	-150.756
	-128.891
	44.0975
	-159.911
	-172.805
	-125.569
	-155.033
	-13.1009
	122.181
	138.623
	-150.297
	-120.105
	-79.2628
	55.8267
	-133.215
	-4.01691
	-69.2943
	154.593
	170.571
	108.941
	105.283
	-123.232
	130.42
	-167.295
	-116.114
	-145.625
	156.497
	96.58
	-48.3832
	-24.6184
	69.2915
	163.141
	125.552
	145.187
	159.571
	172.003
	-123.073
	64.0123
	-84.0625
	92.4
	120.627
	-9.48907
	-122.42
	-52.3544
	28.2617
	55.0311
	46.6987
	98.4908
	-149.827
	79.0103
	-134.648
	120.337
	52.2826
	177.536
	130.113
	-114.119
	150.406
	-44.4177
	88.1384
	111.805
	74.4627
	-132.407
	103.508
	105.988
	21.5162
	65.4775
	130.371
	18.4441
	58.1274
	85.132
	-11.7071
	65.0929
	141.761
	66.2863
	92.9528
	19.3228
	79.5798
	60.959
	-51.8048
	13.5709
	3.53916
	87.9582
	-61.88
	65.5385
	113.701
	97.9055
	122.938
	-65.8185
	-140.879
	64.543
	-103.204
	49.2849
	-79.7536
	-25.1052
	69.5199
	95.5775
	31.4383
	130.57
	82.9884
	155.069
	172.102
	38.3163
	177.022
	-156.696
	76.7333
	80.23
	58.6645
	112.537
	139.726
	161.592
	-25.4205
	130.571
	117.677
	164.913
	135.449
	-82.6189
	52.6629
	69.1049
	140.185
	170.377
	-148.781
	-13.6913
	157.267
	-73.5349
	-138.812
	85.0753
	101.053
	39.4226
	35.7654
	167.25
	60.9021
	123.187
	174.368
	144.857
	86.9786
	27.062
	-117.901
	-94.1364
	-0.226535
	93.6232
	56.0341
	75.6694
	90.0526
	102.485
	167.409
	-5.50568
	-153.581
	22.882
	51.1089
	-79.0071
	168.062
	-121.872
	-41.2563
	-14.4869
	-22.8193
	28.9728
	140.655
	9.49226
	155.834
	50.8186
	-17.2354
	108.018
	60.595
	176.363
	80.8881
	-113.936
	18.6204
	42.2871
	4.94476
	90.0469
	-34.0381
	-31.5582
	-116.03
	-72.0684
	-7.17474
	-119.102
	-79.4184
	-52.4138
	-149.253
	-72.4529
	4.21525
	-71.2596
	-44.593
	-118.223
	-57.9661
	-76.5868
	170.649
	-123.975
	-134.007
	-49.5877
	160.574
	-72.0073
	-23.8453
	-39.6403
	-14.6074
	156.636
	81.575
	-73.0029
	119.25
	-88.261
	142.701
	-162.651
	-68.0259
	-41.9684
	-106.108
	-101.595
	-6.97626
	-54.5575
	17.5235
	34.5559
	39.4764
	65.7577
	-60.8126
	-57.3159
	-78.8813
	-25.0086
	2.18019
	24.0456
	-162.966
	-6.97458
	-19.8686
	27.3669
	-2.09681
	139.835
	-84.8829
	-68.441
	2.63905
	32.8315
	73.6733
	-151.237
	19.7207
	148.919
	83.6418
	-52.4706
	-36.4924
	-98.1233
	-101.78
	29.7039
	-76.6438
	-14.3591
	36.8222
	7.31125
	-50.5672
	-110.484
	104.553
	128.318
	-137.772
	-43.9226
	-81.5118
	-61.8765
	-47.4933
	-35.061
	29.8631
	-143.052
	68.8736
	-114.664
	-86.437
	143.447
	30.5158
	100.582
	-178.802
	-152.033
	-160.365
	-108.573
	3.10952
	-128.054
	18.2877
	-86.7273
	-154.781
	-29.5276
	-76.9509
	38.8174
	-56.6578
	108.518
	-118.925
	-95.2587
	-132.601
	-158.786
	77.129
	79.6089
	-4.86262
	39.0987
	103.992
	-7.93471
	31.7486
	58.7532
	-38.0859
	38.7141
	115.382
	39.9075
	66.574
	-7.05601
	53.201
	34.5802
	-78.1835
	-12.8079
	-22.8396
	61.5794
	-88.2588
	39.1597
	87.3217
	71.5268
	96.5597
	-92.1973
	-167.258
	38.1642
	-129.583
	22.9061
	-106.132
	-51.484
	43.1412
	69.1987
	5.05947
	9.57212
	104.191
	56.6096
	128.691
	145.723
	11.9375
	150.643
	50.3545
	53.8512
	32.2857
	86.1584
	113.347
	135.213
	-51.7993
	104.192
	91.2985
	138.534
	109.07
	-108.998
	26.2841
	42.7261
	113.806
	143.999
	-175.16
	-40.0701
	130.888
	-99.9137
	-165.191
	58.6965
	74.6747
	13.0438
	9.38664
	140.871
	34.5233
	96.8079
	147.989
	118.478
	60.5999
	0.683175
	-144.28
	-120.515
	-26.6053
	67.2444
	29.6553
	49.2906
	63.6738
	76.1061
	141.03
	-31.8845
	-179.959
	-3.49675
	24.7301
	-105.386
	141.683
	-148.251
	-67.6351
	-40.8657
	-49.1981
	2.59401
	114.277
	-16.8865
	129.455
	24.4398
	-43.6142
	81.6395
	34.2162
	149.984
	54.5093
	-140.314
	-7.75834
	15.9083
	-21.434
	-148.386
	87.5293
	90.0092
	5.53772
	49.499
	114.393
	2.46562
	42.149
	69.1536
	-27.6855
	49.1145
	125.783
	50.3078
	76.9744
	3.34433
	63.6013
	44.9806
	-67.7832
	-2.40756
	-12.4393
	71.9797
	-77.8584
	49.5601
	97.7221
	81.9271
	106.96
	-81.797
	-156.858
	48.5645
	-119.183
	33.3064
	-95.7321
	-41.0837
	53.5415
	79.599
	15.4598
	19.9725
	114.591
	67.0099
	139.091
	156.123
	22.3379
	161.044
	-172.675
	60.7548
	64.2516
	42.6861
	96.5588
	145.613
	-41.3989
	114.593
	101.699
	148.934
	119.471
	-98.5973
	36.6845
	53.1264
	124.206
	154.399
	-164.759
	-29.6698
	141.288
	-89.5134
	-154.791
	69.0968
	85.075
	23.4441
	19.787
	151.271
	44.9236
	107.208
	158.39
	128.879
	71.0002
	11.0835
	-133.88
	-110.115
	-16.205
	77.6448
	40.0556
	59.6909
	74.0741
	86.5064
	151.431
	-21.4841
	-169.559
	6.90358
	35.1304
	-94.9855
	152.083
	-137.851
	-57.2348
	-30.4654
	-38.7978
	12.9943
	124.677
	-6.48619
	139.855
	34.8401
	-33.2139
	92.0398
	44.6165
	160.385
	64.9097
	-129.914
	2.64199
	26.3087
	-11.0337
	33.0231
	-91.0619
	-88.582
	-173.054
	-129.092
	-64.1986
	-176.126
	-136.442
	-109.438
	153.723
	-129.477
	-52.8086
	-128.283
	-101.617
	-175.247
	-114.99
	-133.611
	113.626
	179.001
	168.969
	-106.611
	103.55
	-129.031
	-80.8692
	-96.6641
	-71.6312
	99.6118
	24.5511
	-130.027
	62.226
	-145.285
	85.6767
	140.325
	-125.05
	-98.9922
	-163.131
	-158.619
	-64.0001
	-111.581
	-39.5003
	-22.4679
	-156.253
	-17.5474
	8.73385
	-117.836
	-114.34
	-135.905
	-82.0325
	-54.8436
	140.01
	-63.9984
	-76.8924
	-29.6569
	-59.1206
	82.8114
	-141.907
	-125.465
	-54.3848
	-24.1923
	16.6495
	151.739
	-37.3031
	91.8954
	26.618
	-109.494
	-93.5162
	-155.147
	-158.804
	-27.3199
	-133.668
	-71.383
	-20.2016
	-49.7126
	-107.591
	-167.508
	47.5291
	71.2939
	165.204
	-100.946
	-138.536
	-118.9
	-104.517
	-92.0848
	-27.1607
	159.925
	11.8498
	-171.688
	-143.461
	86.4233
	-26.508
	43.558
	124.174
	150.943
	142.611
	-165.597
	-53.9143
	174.923
	-38.7361
	-143.751
	148.195
	-86.5514
	-133.975
	-18.2064
	-113.682
	51.4946
	-175.949
	-152.283
	170.375
	136.825
	12.7397
	15.2196
	-69.2519
	-25.2905
	39.6031
	-72.324
	-32.6406
	-5.636
	-102.475
	-25.6751
	50.9931
	-24.4818
	2.18478
	-71.4452
	-11.1882
	-29.809
	-142.573
	-77.1971
	-87.2289
	-2.80984
	-152.648
	-25.2295
	22.9325
	7.13751
	32.1705
	-156.587
	128.353
	-26.225
	166.028
	-41.4831
	-170.522
	-115.873
	-21.2481
	4.80945
	-59.3298
	-54.8171
	39.8016
	-7.77967
	64.3013
	81.3337
	-52.4517
	86.2542
	112.536
	-14.0348
	-10.538
	-32.1035
	21.7692
	48.958
	70.8235
	-116.189
	26.9092
	74.1448
	44.681
	-173.387
	-38.1051
	-21.6632
	49.4169
	79.6093
	120.451
	-104.459
	66.4985
	-164.303
	130.42
	-5.69274
	10.2854
	-51.3455
	-55.0026
	76.4818
	-29.866
	32.4187
	83.6
	54.0891
	-3.78938
	-63.7061
	151.331
	175.096
	-90.9946
	2.8552
	-34.7339
	-15.0987
	-0.715467
	11.7168
	76.6409
	-96.2737
	115.651
	-67.886
	-39.6591
	-169.775
	77.2936
	147.36
	-132.024
	-105.255
	-113.587
	-61.7952
	49.8873
	-81.2758
	65.0656
	-39.9494
	-108.003
	17.2502
	-30.1731
	85.5952
	-9.87992
	155.296
	-72.1476
	-48.4809
	-85.8233
	179.249
	55.1641
	57.644
	-26.8275
	17.1338
	82.0274
	-29.8996
	9.78375
	36.7883
	-60.0508
	16.7492
	93.4174
	17.9426
	44.6091
	-29.0209
	31.2361
	12.6154
	-100.148
	-34.7728
	-44.8045
	39.6145
	-110.224
	17.1948
	65.3568
	49.5619
	74.5948
	-114.162
	170.777
	16.1993
	-151.548
	0.941205
	-128.097
	-73.4489
	21.1763
	47.2338
	-16.9054
	-12.3928
	82.2259
	34.6447
	106.726
	123.758
	-10.0274
	128.679
	154.96
	28.3896
	31.8863
	10.3208
	64.1935
	91.3824
	113.248
	-73.7642
	82.2276
	116.569
	87.1054
	-130.963
	4.31925
[truncated: 1,024 more rows]
