# Supplementary material for: Hippocampal place cells have goal-oriented vector fields during navigation
Source: Nature. 2022 Jul 6;607(7920):741–6. doi: 10.1038/s41586-022-04913-9 (PMC9329099; doi:10.1038/s41586-022-04913-9)
Supplement: Supplementary file 5 — This file contains source data for Supplementary Figs. 1, 2, 5, 6 and 8–10. [file 41586_2022_4913_MOESM5_ESM.zip › Supplemental Figure 5.xlsx]

## Sheet: distance to goal 2 (c)
41.3925	18.9987		Note that 1 cell was excluded due to it not firing any spikes in 1 of the 2 halves.
159.539	21.0688
135.738	120.424
76.2463	24.8528
51.5068	43.3914
47.1021	94.5488
27.4251	18.9987
128.057	24.8528
87.2382	16.2917
23.8526	16.2917
92.441	6.36784
32.1998	87.4932
146.043	16.2917
83.0606	17.1165
18.4219	6.36784
94.2237	29.4901
46.0936	14.6396
41.7012	148.894
81.1367	16.2917
42.2388	16.2917
82.1539	14.7995
152.12	52.7214
59.1031	49.5033
131.142	14.7995
42.625	6.92858
9.91711	121.923
56.072	17.1221
40.4861	11.9074
35.0913	17.1221
53.3584	6.92858
32.9791	6.92858
17.3842	4.76028
60.0897	17.3842
69.8407	100.42
101.585	17.1221
215.867	164.543
89.1091	95.4526
22.0575	6.92858
87.0958	130.382
56.0005	60.4049
58.3066	11.8318
43.2953	89.1138
24.6031	23.06
50.1354	6.92858
133.209	6.92858
59.6164	116.679
50.7024	72.7239
63.4371	70.5298
91.0849	27.5853
86.6303	101.575
67.7588	88.1221
29.1093	27.5853
25.7773	40.2529
26.1081	93.3404
13.9377	70.2713
29.8121	31.1281
66.3692	16.5666
93.3404	23.7705
73.6192	27.5853
92.7887	16.468
125.641	79.4387
52.396	52.7309
37.592	63.4371
35.193	54.2957
23.7705	49.3028
52.7309	37.2597
64.7213	38.5514
33.2252	75.6805
17.6984	23.1658
139.76	116.679
51.0459	25.7773
30.084	25.7773
75.3086	38.5514
99.1663	39.872
72.3422	25.9203
113.726	96.182
47.2841	25.7773
12.9133	31.1281
20.2772	43.2133
48.8297	75.6805
