# Supplementary material for: Hippocampal place cells have goal-oriented vector fields during navigation
Source: Nature. 2022 Jul 6;607(7920):741–6. doi: 10.1038/s41586-022-04913-9 (PMC9329099; doi:10.1038/s41586-022-04913-9)
Supplement: Supplementary file 5 — This file contains source data for Supplementary Figs. 1, 2, 5, 6 and 8–10. [file 41586_2022_4913_MOESM5_ESM.zip › Supplemental Figure 6.xlsx]

## Sheet: panel c (goal 1 epoch)
55.4141	36.0698		162 cells had sinks during either goal 1 or goal 2 epochs.
38.1713	58.9459		This analysis includes all that fired at least 500 spikes during the goal 1 epoch
25.1842	69.1551
69.7752	50.6996
42.1396	52.1781
29.462	63.983
40.2846	56.8383
24.5715	71.1903
66.2222	28.3869
29.4501	64.2528
34.3657	61.2045
56.3012	34.9297
29.9604	61.8912
54.2343	37.0839
27.6724	63.9115
33.6536	58.4277
31.9211	63.0088
42.5177	68.6347
33.3491	63.6352
47.8414	48.4532
28.922	65.0135
22.588	68.7105
25.1468	67.2055
42.536	53.124
25.2314	80.1929
34.0396	58.4387
44.9399	47.1081
37.2643	56.0049
49.0219	53.0232
47.9782	48.6973
46.2197	45.8788
53.1187	44.2296
40.9419	86.7768
37.4001	85.6346
37.2328	54.0338
39.4894	53.1797
15.848	85.006
63.3914	37.8395
30.736	60.5981
18.1463	86.6356
31.9084	62.3252
35.5447	79.4014
44.7453	46.8387
25.7878	66.9644
82.3959	48.4296
57.7878	33.8682
47.0999	44.6912
51.6316	80.264
33.6577	57.6407
52.929	44.345
84.9449	70.4548
43.6554	47.9409
41.3853	65.6815
39.4648	53.5589
33.0336	58.8109
33.792	56.3149
53.9015	119.817
20.1718	75.485
40.814	71.1699
61.961	27.3836
52.9626	50.8095
44.8221	71.3052
58.2841	70.6024
33.6873	58.7419
29.058	81.9849
69.3219	31.559
76.2413	90.9199
14.4273	74.9723
49.9533	100.084
47.3736	54.6719
12.4877	89.9554
54.8736	58.6515
18.5743	71.9392
50.1028	48.7759
34.8518	88.228
41.0062	55.421
42.6938	67.2962
31.2718	59.9561
49.8802	71.4712
23.9643	80.8633
33.2265	94.8657
17.5277	76.3704
35.9587	61.4104
57.9817	37.1101
27.2395	34.5608
51.0606	24.0913
24.5998	54.0067
27.6123	53.429
26.6275	59.6248
12.8174	56.1279
62.2376	6.71353
26.9802	72.8782
31.0931	31.9582
45.2435	17.3048
57.4419	28.842
9.13239	66.8875
39.2746	73.3656
10.0741	52.0459
39.6696	85.2674
12.9673	54.0489
46.4557	33.4971
56.8018	45.3768
69.1321	62.9379
66.9208	7.43044
64.8643	60.8293
30.7983	34.2733
59.1215	45.7369
36.3027	34.1419
6.61596	64.6341
40.388	51.6862
29.2945	52.0395
46.8291	18.4709
19.719	41.9314
27.0731	48.1251
38.9342	32.9369
20.8738	46.8886
43.3527	68.5802
28.0119	35.5684
56.7277	48.5751
69.3472	40.4689
41.2219	63.5292
59.7347	45.1878
38.9082	66.3144
50.9558	54.2371
33.0668	73.065
68.0113	43.5966
63.3254	49.6131
44.4452	65.2997
71.628	55.4901
55.3812	55.6948
55.3518	62.3761
59.6769	48.1339
62.083	43.6966
35.1381	70.592
57.7011	47.6682
46.6792	59.4983
32.4125	79.77
52.3471	52.8362
70.3019	38.2066
59.5352	48.0938
54.9641	49.8916
47.5564	63.1245
47.8912	56.8841
77.5191	27.1818
51.1626	54.7502
35.0758	70.3154
63.1735	41.5243
62.0393	42.7001
52.8426	51.9778
50.069	56.146
80.1883	41.0607
34.819	71.7488
57.8191	50.4983
81.9387	27.4922
54.2233	52.7021
48.6062	59.6163
52.0675	53.3844

## Sheet: panel c (goal 2 epoch)
51.7563	64.2728
61.4625	35.5715
51.4784	46.3629
29.483	85.181
13.193	103.457
30.6893	78.4356
35.8166	62.1893
66.9405	26.8538
9.10609	92.6294
43.4654	47.7531		162 cells had sinks during either goal 1 or goal 2 epochs.
32.9959	67.14		This analysis includes all that fired at least 500 spikes during the goal 2 epoch
40.832	50.3687
63.2646	51.0582
44.499	50.3432
47.0056	49.5839
27.6748	64.6801
45.9524	45.4846
35.1492	57.714
45.8059	48.1457
46.3314	49.0188
53.7742	38.6131
37.2034	60.5581
41.7118	50.1582
35.969	56.8237
39.0478	69.7066
53.1593	40.5909
66.1517	33.5229
41.957	51.018
44.394	56.9509
50.6067	61.8606
49.3258	60.0895
62.2292	29.3931
61.3824	37.2485
28.6732	99.4955
40.7359	63.062
40.6119	53.2147
26.989	64.2871
32.8308	59.6803
69.7638	35.4397
56.24	47.3899
31.1714	60.0864
40.418	70.6781
50.832	44.8917
55.5951	42.91
53.9345	42.3373
53.977	41.3701
25.4548	70.8298
71.1002	23.961
35.0152	61.3576
27.7475	84.5177
50.2403	54.7722
49.0252	43.4819
51.2107	43.498
23.5807	68.2066
46.6503	117.03
24.7618	86.9432
49.434	71.9483
59.7292	30.5757
96.1781	41.6907
35.2663	76.4828
66.8836	23.7501
36.6647	70.9441
18.828	71.6536
68.0808	22.755
78.2513	94.6306
39.3566	101.018
43.3493	101.845
46.7633	58.6387
6.89049	85.4083
69.8564	46.4332
25.1533	110.223
63.0103	38.1462
31.8659	72.2828
32.115	63.1255
20.4273	72.6638
41.0756	62.9809
52.7533	110.441
19.9983	71.5874
11.3036	81.1395
51.3938	90.1852
46.9425	45.8878
59.0922	33.2207
34.7539	26.2599
46.127	18.6414
39.3308	24.0073
10.1875	51.0061
35.2711	25.7918
16.5364	51.6806
46.6693	15.58
71.8541	13.3789
10.2121	59.072
26.0696	43.7979
48.5793	20.7708
56.3074	14.6914
13.2466	52.8468
25.5524	35.4809
9.46665	58.244
41.0659	97.7876
25.2422	36.3373
25.2345	40.4609
43.378	17.7929
27.7541	33.2644
55.6717	6.56835
41.3574	20.0652
51.7908	9.24461
36.4077	42.0307
43.7761	29.1374
26.5678	38.1937
14.418	51.7118
24.9971	70.9629
42.7131	24.1679
18.1298	43.0291
8.16403	52.9223
38.245	32.4537
3.43154	57.564
65.0441	23.2806
32.677	28.443
59.5022	46.134
64.7973	41.3177
62.1397	46.0361
73.0025	32.4644
46.1019	58.5953
54.5906	50.1132
42.098	62.7519
31.8204	74.3174
95.2893	9.81038
36.8914	68.2647
67.903	39.7229
55.6018	49.0996
56.68	48.2278
69.0516	37.3395
40.7883	78.8049
54.5834	51.4064
38.8138	66.0531
32.3769	72.9007
35.1999	77.6428
72.9796	39.9723
61.8652	42.8315
61.8373	43.7845
61.0846	57.0524
81.5674	28.0189
69.2009	40.3533
77.2428	27.7835
76.5599	34.1199
64.5717	40.1271
45.694	59.0791
70.1782	35.07
61.8555	43.7043
75.6048	39.4355
75.0936	42.6039
78.2929	28.0206
82.6155	25.4988
58.985	49.0391
63.1638	41.5717
81.2649	31.5428

## Sheet: panel d (goal 1 epoch)
44.0935	55.5514		included all cells with no sink in either goal 1 or goal 2 epochs, and which fired at least 500 spikes during goal 1
43.0296	65.6296
31.0143	63.9826
17.6413	73.6033
19.0282	73.8972
41.9626	53.3704
57.0079	44.9477
60.9542	51.0345
41.761	49.5613
40.6375	50.7736
35.3629	56.7001
30.7158	62.4946
66.3846	38.9377
54.8865	36.3221
41.5683	61.0132
13.6787	79.6272
36.9239	59.0107
34.5541	57.6346
8.81679	98.8419
38.4988	62.0742
25.1436	68.9578
67.3133	60.2096
76.0202	52.8399
42.312	49.2854
37.1139	54.5264
19.2216	73.9694
51.5547	40.9843
92.5963	59.1441
68.0291	45.9964
34.3218	57.7789
36.8092	56.1212
33.0058	58.2664
44.2292	93.7268
28.2259	72.7025
36.6498	83.8211
47.2516	75.1518
21.2431	75.7941
43.1316	57.6604
34.4249	54.9905
43.5279	59.6296
7.06447	82.4371
44.4187	46.2142
42.8868	49.3302
42.5451	47.1875
26.9407	71.9717
30.5367	59.0049
36.2939	58.5211
38.3397	54.6393
40.5701	49.9277
63.2116	90.5964
30.3255	70.8862
54.5784	61.1336
44.7872	71.0626
48.2073	73.8508
65.0663	82.5649
36.5302	103.985
53.6444	40.6306
52.4779	69.845
52.4381	62.6548
40.5242	97.2026
71.9328	59.8901
86.7365	91.5302
57.047	32.3019
34.1714	55.3653
56.6535	33.2385
46.3388	85.1144
45.1051	46.6905
22.811	83.4038
46.8579	104.998
46.4823	49.4317
44.2449	57.1063
77.3174	45.043
48.7063	55.0223
65.835	45.9681
31.5532	81.8966
97.6105	56.1518
46.9035	56.4375
33.7801	67.7167
67.2168	57.9952
38.5774	56.2745
49.8036	45.1673
48.4218	42.2698
54.2246	72.2655
60.2992	43.3195
28.1196	64.7555
39.0577	61.5528
38.0977	51.2482
43.5553	69.0667
51.9054	51.1114
61.5078	43.1039
16.0047	45.6589
12.7582	73.7493
16.2553	53.8154
12.8172	61.1706
12.686	71.4818
36.7916	34.8808
14.2262	49.0263
50.2345	15.9923
30.3959	41.1886
45.3224	17.9866
10.7252	70.7269
27.3673	34.4546
36.2734	40.419
5.03634	58.5346
31.6542	29.343
25.925	54.7346
46.1218	94.3021
32.6994	28.5829
9.04074	54.5396
25.042	41.5888
42.3294	62.2243
6.7735	61.0344
34.9731	33.222
52.0193	24.0494
38.1838	38.3357
58.5751	25.3642
43.1248	52.1444
63.0019	71.2826
29.9637	36.9591
48.0246	83.9194
18.0361	47.7207
20.4699	44.9317
16.9049	49.7946
12.4355	52.8263
13.3967	50.3536
18.8821	45.6686
54.7187	20.1887
10.114	67.7638
15.7096	51.874
13.6462	48.1597
43.892	44.6145
32.9965	56.5159
34.515	27.2993
63.7196	7.51978
17.4756	68.5109
40.3498	34.2421
6.68044	61.1127
43.7124	61.4754
57.9549	49.77
40.377	64.4485
62.7275	62.0056
78.0461	32.3079
78.4267	26.4023
47.8804	56.846
68.3058	36.5671
80.2971	45.2475
45.3194	79.9879
33.2379	71.4878
89.7765	17.6615
39.2607	75.3969
54.1021	51.9197
46.8366	59.5046
48.2507	56.7473
64.1018	43.2089
62.2304	68.1509
32.4181	94.5397
56.3268	52.1996
91.6361	20.9717
73.7147	31.2355
70.8892	34.3607
54.4006	52.7395
55.318	49.5184
44.7576	60.7616
54.5355	50.3318
14.7296	91.63
43.6161	63.5603
37.6378	71.2289
46.8772	67.7996
75.4306	50.8708
60.9645	43.8035
78.6283	27.8156
62.0565	45.9805
29.0971	76.4567
21.7171	85.238

## Sheet: panel d (goal 2 epoch)
43.1247	49.0443
24.7564	82.3765
40.2857	51.2166
41.8332	49.413
82.2245	23.0453
53.5498	43.394
20.2859	71.0337
31.4174	65.1323
51.8425	44.6864
34.717	60.8202
26.9247	67.5314
49.3057	63.0423
74.2132	43.7808
72.4416	20.7673
61.8235	37.8209
93.4011	49.8335
47.7483	51.9618
79.7107	18.4259
37.789	61.9338
13.304	103.143
27.2719	73.3014
20.4486	78.6102
67.7272	63.7177
79.4436	74.9557
49.4381	43.9613
52.4928	42.0917
50.5485	43.1152
51.6628	40.9417
67.2297	24.2653
46.4947	65.5906
47.7335	52.6074
60.3888	35.5085
46.313	48.4159
45.0771	63.0102
30.9836	88.4079
55.6082	78.6653
49.3493	72.58
41.1733	79.9711
29.0233	64.9453
84.2427	54.2811
46.3316	55.4762
38.0344	66.5853
16.5238	101.399
75.9126	20.8803
53.2339	44.684
54.5665	58.9366
59.6413	66.2091
29.5093	66.6919
40.3249	55.4194
38.3206	70.9147
40.3461	58.8829
25.6938	75.5426
42.2874	65.6727
61.0957	72.8129
43.9639	66.8409
38.0775	87.5668
78.545	79.8508
36.109	95.4683
56.2611	55.2346
26.8138	91.0823
55.2776	72.1915
51.7407	88.326
45.5319	90.1029
71.6218	69.8938
7.61811	95.4736
80.4847	97.8591
65.4606	53.4738
47.6575	44.7255
48.1415	57.0815
60.1611	106.997
34.1665	84.7407
15.5205	97.0982
20.6131	97.992
45.963	65.4602
66.8812	61.1693
59.079	74.3061
97.5221	49.4856
16.9415	75.864
43.2789	57.3117
32.7062	73.1973
104.076	45.9433
37.448	67.0845
18.997	106.613
64.679	25.0284
91.2169	40.4123
45.7381	66.6808
63.1001	93.96
73.5222	54.5723
36.2037	62.04
41.5687	61.2765
53.0232	44.6936
34.3856	84.8258
30.6575	66.643
24.7604	95.6587
9.3036	80.9746
55.3214	81.3685
32.821	56.6209
74.4228	53.9053
62.4622	30.261
36.5933	57.4426
31.2501	36.1347
12.9279	73.9231
32.3342	46.6479
29.6925	39.8033
11.2675	65.7769
22.2392	42.7116
22.0398	49.3934
40.9567	22.6493
39.4449	26.2633
37.1327	24.3292
13.6298	60.4476
38.1995	23.1556
39.8093	54.2402
38.9905	23.1754
41.6551	69.1417
77.7753	23.1021
11.7867	49.781
16.883	53.5061
60.0168	17.1637
24.8777	36.5506
39.7168	80.6551
43.1842	29.5322
18.9606	50.6696
28.1757	50.5133
48.8832	44.0738
25.6994	41.1987
19.0079	59.0174
25.6955	56.2914
31.9132	32.6495
33.0825	27.9794
63.7944	9.55662
66.5693	46.4006
67.8636	40.3554
41.3397	36.8622
46.2303	52.7453
22.2153	40.3905
30.1176	36.9151
31.0335	30.1063
43.5425	18.2873
12.1453	51.4194
31.6846	29.3518
27.6957	34.1266
14.5788	53.7422
7.93409	62.6475
13.3898	49.0941
13.9175	47.5701
71.7792	16.1589
16.1585	49.957
18.8122	46.4087
19.1321	43.0331
19.5252	43.4356
51.1633	9.92071
73.4583	39.1905
14.9292	59.2992
12.7934	57.3009
54.3545	12.3155
47.6299	21.631
11.4497	70.8995
46.9946	57.7036
46.4656	58.318
42.2352	64.235
55.3326	51.7616
77.3409	30.0072
92.3223	33.0585
35.7753	71.0994
62.4941	42.6348
50.2959	54.401
67.7567	64.0533
46.1516	73.2029
60.3507	44.4001
101.868	2.96427
62.2025	43.4272
38.948	73.1455
35.3731	78.6927
52.9073	53.86
56.7661	70.7326
38.8131	76.7477
43.4668	72.4403
49.8136	56.0698
65.8556	40.0527
54.3818	53.0307
50.546	54.4678
55.5434	49.2149
57.6836	47.281
50.5225	56.6478
68.8198	68.5565
43.9607	60.8394
32.8055	72.1274
72.1438	84.713
80.9533	23.7943
71.868	44.7407
85.4364	20.616
54.4529	50.2981

## Sheet: panel e ConSinks (left)
0.266259	0.713818	0.157285
0.115881	0.309893	0.325358
0.319707	0.742603	0.347252
0.0710017	0.130507	0.491859
0.191075	0.427781	-0.0360692
0.251542	0.670064	0.27826
0.252697	0.664481	0.36901
0.306575	0.266562	0.178893
0.0716185	0.674658	0.00172328
0.0471047	0.256234	-0.0994239
0.408563	0.658523	-0.157215
0.600756	0.175523	0.00749176
0.550537	0.615921	-0.0743473
0.565483	0.377469	0.629517
0.407215	0.563332	0.346022
0.540312	0.623856	0.111586
0.535088	0.948287	0.292394
0.376158	-0.00891006	0.133788
0.370968	0.78666	-0.0139131
0.555709	0.648835	0.0894901
0.0560376	0.299992	0.173553
0.115319	0.660808	0.226349
0.234725	0.665816	0.0810712
0.192917	0.380083	0.367148
0.423064	0.0682928	0.383507
0.325737	0.447523	0.753744
0.202438	-0.0318335	0.444638
0.476527	0.577521	0.134271
0.153251	0.56006	0.244182
0.198822	0.160338	0.114161
0.460948	0.447722	0.0441402
0.525788	0.541469	0.391666
0.254012	0.476875	0.0992976
0.198885	0.606616	0.0925584
0.0427263	0.658149	0.192008
0.241204	0.570618	0.25482
0.325115	0.730722	0.274605
0.31079	0.741815	0.201675
0.593489	0.675959	0.281588
0.456701	0.362549	0.297294
0.43935	0.829167	0.285017
0.558184	0.419484	0.110158
0.216187	-0.0420033	-0.0143041
0.612111	0.449039	-0.016347
0.298978	0.11335	0.0310332
0.610931	0.393231	-0.129568
0.310693	0.151906	0.262966
0.306271	0.549793	0.284201
0.490626	0.489894	0.023358
0.45937	0.433189	0.161649
-0.106309	0.661349	0.586644
0.365217	0.416154	0.314584
0.187124	0.553468	0.243816
0.289834	0.691567	0.165671
0.36766	0.503121	0.104495
0.448263	0.196161	0.0445033
0.46266	0.2816	0.177592
0.500524	0.395358	0.236188
0.52942	0.330095	0.276757
0.390044	0.25887	0.182893
0.717387	0.434832	0.209843
0.419835	0.690063	0.355387
0.516823	0.520496	0.0835041
0.740497	0.696528	0.230956
0.1008	0.666527	-0.0556915
0.0556641	0.519913	-0.0755176
0.422537	0.871578	0.25531
0.127155	0.712326	0.193891
0.0548327	0.572734	0.590755
0.244078	0.0203121	0.103564
0.268831	0.50259	0.30884
0.329038	0.469254	0.383009
0.251722	0.693213	0.183618
0.301613	0.214949	0.163523
0.390128	0.32906	0.350669
0.474931	0.635892	0.25681
0.482228	0.449503	0.105589
0.782887	0.664938	0.547776
0.3955	0.567023	0.468934
0.437318	0.768442	0.276683
0.706955	0.657832	0.247871
0.636735	0.573814	0.278122
0.360564	0.801441	0.222517
0.385904	0.532609	0.644217
0.0915965	0.800772	0.602666
-0.0273054	0.488712	0.440905
0.306799	0.579403	-0.100232
0.741444	0.783223	0.156747
0.294265	0.542066	0.182854
0.401959	0.738842	0.236698
0.35033	0.430156	-0.0634499
0.604731	0.190793	0.0344548
0.424459	0.568228	0.0475297
0.233687	0.428037	0.235904
0.400416	0.713328	0.143578
0.410234	0.836413	0.274662
0.520781	0.611286	0.163195
0.456945	0.747618	0.428484
0.502003	0.877716	0.295796
0.286085	0.674253	0.520953
0.323975	0.98694	0.707079
0.132658	0.329349	0.618978
-0.0430733	0.514202	0.142146
0.324899	0.875563	0.0671802
0.401761	0.365756	0.648059
0.338803	0.470024	0.375646
0.565676	0.487357	0.386459
0.026803	0.304491	0.74707
0.614891	0.537117	0.00349113
0.436794	0.463446	0.475736
0.373775	0.499946	-0.023231
0.398444	0.417706	0.0356845
0.201615	0.692449	0.0830985
0.322172	0.61829	0.231436
0.261767	0.662346	-0.0254156
0.156045	0.525202	-0.0531083
0.397282	0.261593	0.0093932
0.34129	0.690109	0.551373
0.0552304	0.701532	0.723006
0.245259	0.518773	0.64406
0.452256	0.598591	0.35512
0.33094	0.460793	0.0675419
0.622444	0.642934	0.231838
0.430026	0.322992	0.501763
0.417364	0.477452	0.516439
0.555376	0.216513	0.186312
0.526625	0.719035	0.396898
0.276993	0.133349	0.459678
0.261717	0.614931	0.181454
0.37521	0.327899	0.339703
0.239212	-0.107188	0.595358
0.436857	0.186454	0.573066
0.531232	0.291062	0.311965
0.147307	0.516796	0.456282
0.262261	0.175055	0.325615
0.613878	0.274094	-0.110591
0.349465	0.430303	0.674521
0.0908609	0.471793	0.222216
0.500113	0.503963	0.311765
0.535304	0.54028	0.0694837
0.577422	0.531624	-0.0512798
0.671022	0.273604	0.283548
0.342705	0.329621	0.356614
0.48351	0.542908	0.426971
0.623911	0.546121	0.189913
0.35401	0.329563	0.278314
0.385098	0.438295	0.14932
0.474723	0.589073	0.16644
0.291757	0.19985	0.442448
0.545784	0.27117	0.292589
0.438368	0.255239	0.320785
0.793372	0.502792	0.276072
0.0182665	0.720575	0.22927
0.101839	0.632331	0.213673
-0.0796093	0.427075	0.481797
0.151182	0.43012	0.147445
0.198837	0.52992	0.517057
0.427431	0.147792	0.326411
0.35126	0.654654	0.461062
0.543264	0.293593	0.148369
0.222006	0.291399	0.0936127
0.586025	0.116942	-0.108519
0.508046	0.304473	0.731244
0.30345	0.717741	-0.0725616
0.356284	0.0824993	0.573964
0.212749	0.447155	0.157358
0.373356	0.351891	0.159346
0.328258	0.413101	-0.10265
0.667438	0.0460142	0.408297
-0.0362332	0.0545321	0.259389
0.313106	0.498808	0.161526
0.153181	0.114284	0.0668408
0.163848	0.742433	0.175146
0.373199	0.45003	0.209585
0.252054	0.341349	0.551808
0.49709	0.574766	0.49199
0.32511	0.121123	0.541047
0.113521	0.612072	0.309214
0.703885	0.435628	0.515352
0.418329	0.511546	0.295743
0.303447	0.653561	0.140304
0.600338	0.123516	0.75184
0.339877	0.542221	0.553343
0.104689	0.340932	0.386067
0.630043	0.712054	0.458926
0.280047	0.670174	0.257495
0.358222	0.461912	0.127126
0.236624	0.35776	-0.0997899
0.60239	0.557911	0.65193
0.513257	0.549243	0.617054
0.312456	0.45909	0.176301
0.0696959	0.503347	0.173423
0.151677	-0.0420519	-0.0857487
0.368411	0.88358	0.177387
0.223438	0.282024	0.226657
0.137067	0.622748	0.448897
0.522736	0.233777	0.265608
0.634007	0.817925	0.158404
0.389792	0.20944	0.199038
0.711831	0.226057	0.430439
0.648512	-0.0755859	0.401712
0.580776	0.858868	0.336433
0.429884	0.609673	0.374493
0.331211	0.681276	0.226132
0.318328	0.382047	0.295445
0.0146294	0.897872	0.596005
0.0947889	0.78884	0.682071
0.0806829	0.558598	0.263594
0.186718	0.751587	0.397006
0.516981	0.56764	0.346654
0.313303	0.39636	0.329981
0.163316	0.458092	0.323685
0.292222	0.72908	0.504655
0.548789	0.27774	0.44559
0.433852	0.123733	0.206425
0.460594	0.4743	0.227863
0.761107	0.446232	0.437263
0.398151	0.420628	-0.109814
0.236344	0.736948	0.596871
-0.0106104	0.589711	0.324114
-0.0699206	0.586798	0.0143477
0.210833	0.540951	0.109809
0.35055	0.805733	0.0954512
0.00699814	0.764266	0.359115
0.0720822	0.319255	0.411744
0.316596	0.81967	0.485126
0.398418	0.351137	0.63359
0.290977	0.704062	-0.0313319
0.365251	0.884959	0.461518
0.43463	0.836361	0.499482
0.676058	-0.0232474	0.0172436
0.630013	0.560428	0.304552
0.709057	0.412627	0.409828
0.249492	0.788862	0.0450179
0.334804	0.0158629	0.350566
0.0112137	-0.0469337	-0.103384
0.067173	0.179161	0.382196
0.172934	0.369167	0.34744
0.178187	0.915473	0.125493
0.459962	0.72536	0.278814
0.45563	0.8034	0.263854
0.676235	0.483561	0.429799
0.712886	0.411829	-0.118297
0.454203	0.350264	0.50191
0.400122	0.92191	0.545199
0.516194	0.947331	0.48634
0.121735	0.9057	0.448964
0.179237	0.378661	0.196036
0.220604	0.53293	0.062536
0.439137	0.804622	0.21069
0.384119	-0.115269	0.436119
0.561779	0.299576	0.0839548
0.418818	0.194326	-0.105947
0.191116	0.709195	0.202378
-0.0255974	0.0214544	0.0353379
0.249413	0.142678	-0.0255285
0.413707	0.899126	0.147301
0.572873	0.103732	0.655798
0.50006	0.586308	0.644579
0.00139353	0.220547	0.339715
0.156864	0.158459	0.572115
0.0734084	0.770568	0.541812
0.196198	0.473767	0.553439
0.201998	0.380134	0.116083
0.252895	0.491691	0.222158
0.439797	0.740839	0.026714
0.312246	-0.0786374	0.0421873
0.310904	0.886783	0.0311686
0.210682	0.911974	0.22668
0.189754	0.0966682	0.585516
0.0179475	0.740896	-0.0122047
0.264272	0.697027	0.433262
0.719062	0.742533	0.239879
0.843361	0.222355	0.129308
0.258365	0.328137	0.454433
0.225997	0.601423	0.0705355
0.630225	0.525095	0.568022
0.884457	0.872969	0.0375553
0.334394	0.418372	0.20212
0.906168	0.73987	0.346207
-0.00299093	0.956285	0.413481
0.235346	0.658764	-0.0328788
0.038812	-0.045876	0.0217702
0.853217	0.659222	0.0406724
0.596734	0.762305	0.0615463
0.158338	0.713668	0.0901827
0.577854	0.830076	0.364146
-0.0526124	0.726467	0.216965
0.0327451	0.659724	0.197329
0.273266	0.735093	0.797462
0.0568912	0.408291	0.152676
0.316563	0.428578	-0.0253703
0.277037	0.312867	0.535613
0.49113	0.183068	0.82554
0.767911	0.5091	0.75575
-0.0130178	0.433976	0.136786
0.404418	0.665358	0.143391
0.22515	0.533596	-0.0226765
0.20516	0.705446	-0.0960983
0.0819122	0.249698	-0.0993941
0.0925098	0.906904	-0.0264782
0.194279	0.601434	0.0268935
0.0119291	0.905849	0.152078
0.0471549	0.729406	0.597852
-0.102656	0.353984	0.335786
-0.0121542	0.378704	0.804352
0.175468	0.236083	0.859917
0.717142	0.4663	0.920364
0.535783	-0.0701678	0.54794
0.253116	0.619353	0.661283
0.465143	0.615779	0.78425
0.672282	0.843259	0.573303
0.32323	0.410105	0.335319
0.0950732	0.692943	0.210894
0.378415	0.753741	0.0506675
0.625514	0.218597	0.0435699
-0.0293019	-0.107659	-0.167852
0.0792038	0.515796	0.0915921
-0.0654499	0.291698	0.0414161
0.0134124	0.290579	0.124537
0.0901764	0.799448	0.2707
0.478983	0.692679	-0.0900458
0.457466	0.741367	0.504646
0.648684	0.635858	0.876151
0.524372	0.645035	0.387447
0.635646	0.905236	0.572284
0.280755	0.812291	0.310588
0.181317	0.712232	0.626112
0.538229	0.584358	0.353553
0.702012	0.70433	0.320075
0.35067	0.295569	0.0906415
0.410982	0.0891343	0.101625
0.693218	0.272692	0.143227
0.434011	0.0276991	-0.00615121
0.253677	0.826257	-0.0469616
0.394467	0.362483	-0.0891156
0.526594	0.326062	-0.0306218
0.751567	0.787073	0.46447
0.310881	0.84312	0.625361
0.536145	0.798019	0.364564
0.567071	0.631477	0.64539
0.781144	0.915393	0.689923
0.174329	0.360237	0.208771
0.195874	0.436343	-0.0287567
0.855054	0.294827	0.439343
0.564617	0.0622637	0.535689
0.243306	0.159854	0.299431
0.484249	0.248373	0.634896
0.708668	0.101563	0.330488
0.913424	0.337484	0.102994
0.190469	0.764209	0.202215
0.558833	0.415229	-0.0318207
0.633598	0.821456	0.334644
0.437533	0.746303	0.556007
0.635989	0.929568	0.318464
0.325572	0.783041	0.331044
0.593227	0.863641	-0.0992506
0.473854	0.775355	0.260679
0.590922	0.753749	0.138261
0.438658	0.961209	0.366259
0.313228	0.743433	0.263874
0.674113	0.363015	0.208687
0.666699	0.583426	-0.0406101
0.698799	0.391376	0.0388333
0.728768	0.374763	-0.102318
-0.0603313	0.558522	-0.1356
0.710739	0.591699	0.117142
0.957346	-0.036684	0.106678
0.0225384	0.372791	0.0249456
0.33955	-0.00789298	-0.150761
0.53172	0.642574	0.172463
0.34407	0.730296	0.305294
0.516726	0.803288	-0.0232123
0.28924	0.373462	0.733679
0.622049	0.714804	0.394061
0.536682	0.501529	-0.100122
0.550405	0.516555	-0.107853
0.388869	0.682809	-0.0703394
0.8291	0.660713	0.153242
0.42784	0.749706	0.322197
0.337504	0.465931	-0.0797252
0.420159	0.957773	0.103675
0.673878	0.300631	0.739459
0.278384	0.154833	0.840822
0.923443	0.00795391	0.691911
0.740152	0.822335	0.932035
0.370649	0.133915	0.811663
0.280453	0.459951	0.213388
0.0910821	0.207715	0.246124
0.43851	0.281184	0.0669226
0.59827	0.871561	0.199114
0.759182	0.458936	0.104356
0.684505	0.82651	0.326585
0.448331	0.838481	0.193069
0.383307	0.439023	-0.115317
0.412068	0.557642	-0.055628
0.71297	0.563621	0.0313799
0.152681	0.320632	0.276104
0.373265	0.292241	0.486012
0.446086	0.664609	0.305734
0.763051	0.818609	0.0461935
0.831619	0.645852	0.322606
0.694664	0.276041	0.0618898
0.697002	0.0693747	0.293106
0.767078	0.0231674	0.182979
0.649762	0.296956	0.135396
0.463526	0.715754	-0.0670382
0.85116	0.349611	-0.0813092
0.919642	0.926557	-0.0196957
0.562728	0.695086	-0.110069
0.402397	0.559075	-0.0286055
0.0918157	0.316983	0.0411591
0.231728	0.0929405	-0.0705296
0.273466	0.594738	0.715106
0.431345	0.252343	0.657022
0.0182021	0.508597	0.279947
0.245525	0.670476	0.0528428
0.302187	0.851461	0.456558
0.636365	0.444387	0.409561
0.87024	0.420606	0.147024
0.646394	0.820298	0.089887
0.836225	0.561479	-0.00162023
0.473176	0.230309	0.125018
0.728438	0.62086	0.144857
0.376882	0.0709516	-0.0953644
0.935085	0.291591	-0.0827561
0.57586	0.415523	-0.0300878
0.697813	0.500924	-0.035286
0.531365	0.0603622	0.469847
0.328183	0.60377	0.0617719
0.0852212	0.861438	0.147168
0.611639	0.439808	0.525496
0.410068	0.409413	0.135691
-0.0109598	0.614371	0.512432
0.50815	0.25821	0.440738
0.813514	0.12946	0.450024
0.122381	0.70397	-0.0258832
0.592395	0.785288	0.4844
0.680162	0.601391	0.550219
0.9187	0.424347	0.331189
0.783393	0.0838924	0.0336458
0.738678	0.902683	-0.00713566
0.619283	0.560624	-0.0509148
0.751324	0.771483	0.0892172
0.825738	0.0394747	0.121289
0.245754	0.876655	0.0450664
0.781948	0.0286625	-0.0208622
0.849171	0.482932	-0.0158656
0.614767	0.451093	0.0925546
0.709725	0.591571	0.0608758
0.276225	0.136597	0.385317
0.236255	0.364065	0.331793
0.507843	0.232166	0.303593
0.195155	0.516096	0.659171
0.14097	0.693512	0.153866
-0.0637766	0.490873	0.236868
0.359322	0.293316	0.134133
0.605625	0.167485	0.318024
0.495538	0.431314	0.316134
0.646981	0.291282	0.0520969
0.618587	0.758658	-0.0516925
0.0163791	0.825946	0.206975
0.733372	0.563901	-0.071135
0.95797	0.880464	0.387587
0.916447	0.343369	0.0637367
0.595109	0.763738	0.233572
0.810081	0.211468	0.0736331
0.471173	0.390597	0.0353059
0.719056	0.394889	-0.00483744
0.363739	0.456914	0.539804
0.603679	0.540305	0.185305
0.377803	0.723963	0.0316273
0.204318	0.702626	6.12196e-05
0.241247	0.802925	0.0146359
0.239249	0.806108	0.0905535
0.368102	0.429608	-0.050692
0.877655	0.35372	0.152569
0.248419	0.159307	-0.0644695
-0.0714794	0.949887	0.327583
-0.064974	0.845195	-0.0711853
0.845304	0.924943	0.207339
0.402641	0.88746	0.00920078
0.511941	0.146915	-0.036118
0.147668	0.583668	0.0568811
0.233981	0.382965	-0.000934833
0.521422	0.426676	0.353633
0.411879	0.702754	-0.0182199
0.751105	0.792546	-0.0060023
0.793121	0.808493	-0.0562778
0.828941	0.574603	-0.110561
0.602785	0.718235	0.586598
0.588699	0.114321	0.273352
0.015036	0.0412704	0.187735
0.650251	0.372289	0.0807701
0.848173	0.744129	0.0284598
0.4976	0.274425	0.0446087
0.371074	0.460009	0.36202
0.323906	0.781273	0.0204317
0.486196	0.487965	0.167105
0.431348	0.717233	0.264575
0.547794	0.64373	0.130563
0.219408	0.579177	0.193601
0.318174	0.360208	-0.037358
0.843801	0.505961	0.164571
0.540788	0.41314	0.0110361
0.817268	0.808116	-0.0415402
0.0682859	0.249286	0.213447
0.239561	0.42108	-0.0409367
0.598697	0.763031	-0.0889697
0.287845	0.109248	0.0541863
0.824404	0.326762	-0.133502
0.823762	0.688895	-0.0574069
0.591586	0.571995	-0.0983105
0.39646	0.692247	-0.0922906
0.635553	0.170071	0.065462
0.76407	0.109103	0.671554
0.54601	0.261855	0.225265
0.594606	0.829785	0.00555497
0.506502	0.686085	-0.0218626
0.464228	0.750646	0.0314055
0.707824	0.145112	0.00203702
0.320607	0.779272	0.368619
0.194522	0.21951	0.360774
0.536768	0.236541	0.431098
0.436105	0.695488	0.382353
0.616154	0.17838	0.271442
0.323611	0.293549	0.462601
0.434575	0.587187	0.063149
0.265471	0.593236	0.181838
0.883689	0.703693	0.183377
0.632091	0.651431	-0.0460156
0.851274	-0.00513099	-0.178434
0.843842	0.631343	0.0515815
0.865424	0.776482	0.145523
0.751225	-0.0380646	0.216649
0.761691	0.710272	0.0558788
0.594217	0.234652	-0.0474432
0.456183	0.391495	0.202225
0.446602	0.692925	0.37463
0.127948	0.37742	0.219151
0.518314	0.212032	0.348801
0.653293	0.559361	0.206606
0.522344	0.265288	0.0821729
0.186929	0.268179	0.218623
0.141384	0.465354	0.0741257
0.422412	0.793124	0.226339
0.496494	0.29362	0.227688
0.512132	0.693493	0.676407
0.496355	0.0779317	0.473047
0.512374	0.0429399	0.270692
0.771149	0.257449	0.378091
0.629769	-0.0615085	0.302673
0.612158	0.438257	0.200211
0.53726	0.178537	0.325683
0.640935	0.719338	0.3317
0.517364	0.704614	-0.00950262
0.70088	0.532334	-0.0550644
0.746727	0.729981	-0.0984044
0.181495	0.860023	0.195557
0.412989	0.800061	0.273458
0.294423	0.899479	0.148882
0.508601	0.74854	-0.0431267
0.557111	0.375475	0.429668
0.605626	0.47502	0.225883
0.54872	0.860945	0.306707
0.0949075	0.571458	0.570666
0.341318	0.523321	0.236625
0.126943	0.260838	0.351721
0.135669	0.903272	0.118605
0.55388	0.7412	0.317195
0.653795	0.425481	0.14547
0.731481	0.601694	0.268166
0.601062	0.577605	0.291344
0.80623	0.302817	0.460761
0.407833	0.778464	0.496741
0.50615	0.249024	0.101463
0.754481	0.740258	0.412966
0.833889	0.823153	0.0253585
0.761714	0.939275	0.127807
0.159762	0.310331	0.17839
0.135791	0.900456	0.0779789
0.196171	0.606313	0.0654864
0.257723	0.28908	0.0287666
0.483647	0.158808	0.00752772
0.592053	0.463634	-0.122643
0.68013	0.249825	-0.0968524
0.571003	0.296978	0.334037
0.422412	0.857423	0.167719
0.150282	0.461037	0.11549
0.480908	0.848996	0.109525
-0.0553678	0.620199	0.0783454
-0.0261414	0.361886	0.630968
0.354877	0.874868	0.826873
0.853896	0.478271	0.472226
0.791561	0.479768	0.370606
0.545157	0.563946	0.384278
0.799613	0.542944	0.558018
0.63613	-0.112819	0.512248
0.533006	0.170484	0.575288
0.546785	0.572771	0.392743
0.684182	0.303523	0.153747
0.807915	0.282387	0.33953
0.28	0.313274	0.0822766
0.00127533	0.598311	0.249707
0.27789	0.295532	0.0888504
0.266528	0.488368	0.114978
0.308422	0.434023	-0.0680433
0.210481	0.457466	0.374227
0.1436	0.701183	0.0908339
0.00816383	0.500834	0.108397
0.727306	0.414982	0.0658349
0.0730136	0.476388	0.0544911
0.488658	-0.192441	-0.118444
0.0323848	0.812872	0.00384819
0.418529	0.692215	0.370356
0.537492	0.29853	0.223354
0.345364	0.0207235	0.0649514
0.424703	0.637414	0.0494672
0.816693	0.771434	0.326825
0.807628	0.557461	0.259043
0.253191	0.76722	0.841144
0.806882	0.575111	0.0863757
0.687201	0.640567	0.251202
0.679506	0.711299	0.347771
0.20352	0.720954	0.207504
0.389791	0.480847	0.0931592
0.31137	0.872134	0.534314
0.130736	0.647737	0.24904
0.164013	0.316697	0.379169
0.0716512	0.758647	0.135876
0.0496159	0.324936	0.170102
0.0568997	0.338427	0.365726
0.342117	0.282297	-0.00723021
0.293972	0.884896	-0.0148004
0.556501	0.481973	-0.107489
0.720396	0.941221	-0.131906
0.200103	0.672806	-0.0302676
0.393922	0.473598	-0.0249173
0.821945	0.51048	0.103988
0.766566	0.718868	0.274432
0.644897	0.189121	-0.0667296
0.764632	0.307169	0.178004
0.621373	-0.0203026	0.330592
0.176073	0.227166	0.538375
0.617315	0.169256	0.264766
0.535162	-0.116626	-0.015092
0.732176	0.686677	0.496334
0.614794	0.834948	0.129491
0.558725	0.269256	0.363821
0.48186	0.809626	0.354734
0.433327	0.693318	0.0384292
0.525076	0.323833	-0.0795895
0.563087	0.638368	-0.0262022
0.295374	0.678785	-0.0350662
0.752472	0.396372	0.111466
0.87714	0.385155	0.330325
0.744625	0.230015	0.327313
0.642356	0.40107	0.0707102
0.912687	0.372512	0.0236256
0.415614	0.140384	0.0850838
0.49892	0.516169	-0.0717417
0.173353	0.871216	0.326523
0.311644	0.0584955	0.290573
0.63871	0.0804139	-0.101173
0.47249	0.639172	-0.0771315
0.129576	0.182485	0.665264
0.0912088	0.428383	0.0904107
0.140265	0.566782	0.506572
0.31842	0.295891	0.187547
0.389872	0.83993	0.376545
0.723575	0.601363	0.177525
0.83609	0.467324	0.352979
0.183709	0.689036	0.437386
0.442216	0.340927	0.792804
0.597543	0.488036	0.0790245
0.644668	0.737263	0.296594
0.142933	0.730529	-0.0288854
0.25513	0.613754	0.397677
0.4452	0.954571	0.666437
0.554346	0.765128	0.075517
0.227468	0.568145	0.0894997
0.346933	0.302846	0.0362721
-0.0514344	0.724756	-0.105101
0.448828	0.652157	0.013818
0.624459	0.445117	0.0576808
0.336036	0.943298	0.176398
0.487662	0.815941	0.00597636
0.501686	0.314079	-0.122453
0.420998	0.719019	0.0235138
0.632833	0.170394	0.0908426
0.543739	0.48726	0.326114
0.658894	0.421534	-0.0494285
0.17257	0.820207	0.00290895
0.448555	0.55744	0.0783969
-0.0725542	0.463052	0.0774747
0.329842	0.816229	0.0600223
0.57118	0.594897	0.464651
0.32309	0.416679	0.0185983
0.454163	0.748837	0.602396
0.768647	0.462885	0.239211
0.737964	0.0264093	0.0187359
0.454626	0.139272	0.0771963
0.458854	0.861848	0.200687
-0.0617868	0.391659	0.264413
-0.10936	0.770261	0.0978519
0.185807	0.263375	0.058488
0.183509	0.698106	0.00492331
0.340646	0.389732	0.126209
0.317283	0.531822	-0.0252673
0.890071	0.415571	-0.0252071
0.422264	0.179556	-0.120094
0.386872	0.58276	-0.0649844
0.258229	0.696733	0.124054
0.186008	0.64548	0.223865
0.0176614	0.297157	0.257802
-0.0273952	0.908344	-0.0109609
0.69664	0.837025	-0.00242936
0.324697	0.607266	0.0157547
0.321238	0.762472	-0.0107406
0.108672	0.564833	0.0605309
0.268794	0.630102	0.110941
0.536217	0.68025	-0.0467684
0.528776	0.964032	0.101949
0.241689	0.938747	0.169611
0.334925	0.521664	0.0801516
0.313272	0.281671	0.030457
0.252402	0.759074	-0.000350385
0.689632	0.167342	0.136659
0.299041	0.374032	0.197336
-0.0416602	0.710464	0.0679058
0.0622983	0.815809	-0.0397452
0.266867	0.411429	-0.0495667
0.337361	0.509689	-0.0463396
0.373408	0.126703	-0.0920742
0.627492	0.812269	-0.125911
0.551381	0.361991	-0.0891622
0.284146	0.785601	-0.0774673
0.377548	0.79694	-0.12419
0.0312942	0.619475	0.0445273
0.135891	0.279369	0.148041
0.331092	0.586202	0.18236
0.530994	0.761643	0.287856
0.805114	0.854097	0.173328
0.762105	0.949441	0.227225
0.678003	0.686976	-0.0316551
0.377191	0.424229	-0.0161844
0.560256	0.785664	-0.0549959
0.653209	0.706439	0.0464064
0.288283	-0.0261514	0.143461
0.299775	0.221046	0.0236903
0.232816	0.308419	-0.0477314
0.096963	-0.0160183	-0.0786014
0.230674	0.23606	-0.0699881
0.35784	0.920886	-0.071383
0.596274	0.214371	-0.0876128
0.38966	-0.131632	-0.0988049
0.5832	0.544572	-0.0582648
0.591944	0.557342	-0.0601989
0.45461	0.711811	-0.0293536
0.303306	0.581023	0.0776454
0.328569	0.8034	-0.0466287
0.0926169	0.438492	0.0179453
0.799435	0.494666	-0.031117
0.275207	-0.00196747	-0.0420941
0.374138	0.848674	0.142759
0.313225	0.261468	0.0679626
0.61325	0.769108	-0.0113393
0.512824	0.417565	-0.067166
0.666848	0.15319	0.303007
0.426281	0.928211	0.089218
0.115999	-0.0529371	0.369852
0.0979389	0.0383605	-0.0344471
0.0845789	0.626167	-0.0503701
0.198721	0.74589	0.0324484
0.17015	0.769217	-0.09032
0.512042	-0.0480602	-0.0751831
0.55492	0.158497	-0.125689
0.369229	0.757834	0.0157782
0.325237	0.784667	-0.0875749
0.385168	0.715701	-0.0702522
0.492216	0.412503	-0.0209586
0.390547	0.506581	0.0321565
0.306378	0.870715	0.101027
0.436671	0.0353676	-0.0223284
0.651121	0.199197	-0.0344643
0.136873	0.567594	0.0263342
0.799611	0.969382	-0.0783123
0.71381	0.839031	0.124066
0.232548	0.868483	0.318442
0.1616	0.840781	0.0587552
0.162247	0.611966	0.0820566
-0.113397	0.562957	-0.136805
-0.138038	0.568274	-0.106864
0.104787	0.720185	-0.0150417
0.0533356	0.484761	-0.0565793
0.34463	0.733822	-0.0336052
0.308185	0.193199	-0.0082349
0.281508	0.206176	0.0224032
0.418266	0.0792329	0.0758926
0.658807	0.559944	0.112977
0.467538	0.832311	0.164979
0.599213	-0.0466649	0.00591933
0.313188	0.010146	-0.00991538
0.0961292	0.300578	-0.0507081
0.255218	0.024104	0.100698
0.484233	0.73935	0.0703657
0.203713	0.22477	0.420336
0.0584906	0.311666	0.122288
0.208537	0.0991228	0.13374
-0.101991	0.610321	-0.0209656
-0.097559	-0.121619	-0.0183801
-0.0237343	-0.055851	0.219202
-0.0509306	0.64665	-0.0209802
0.332129	0.518318	0.0470763
0.108337	0.382353	-0.0284304
0.491906	0.0991092	0.126425
0.12429	0.0790012	0.281343
0.107265	0.894963	0.26047
0.755581	0.528618	-0.128731
0.286864	-0.000766406	0.188259
0.629016	0.162668	0.42487
0.7192	0.125413	0.16593
0.644533	0.881982	-0.0590714
0.635779	-0.111187	0.406603
0.594767	0.146873	-0.0338974
0.0611193	0.667218	-0.0715278
-0.0865091	0.499384	0.0481456
0.218552	0.614847	0.151235
0.0578303	0.510392	0.0712366
0.498941	0.62583	-0.0311335
0.0572923	0.437365	-0.0784218
0.373558	0.298994	0.0216318
0.492886	0.536951	0.107417
0.238001	0.128502	-0.0374066
0.133739	0.755263	0.10732
0.568991	0.0255604	0.0806024
0.688818	0.0650507	-0.0383159
0.284563	0.69998	-0.0612601
0.657574	0.693045	0.00996877
0.0435041	0.163467	-0.0391459
0.686475	0.509635	0.0772239
0.268078	0.275536	-0.0422683
0.562393	0.29788	-0.114845
0.387524	0.746567	0.0516448
-0.0788035	0.398873	0.387274
0.0510132	0.501618	-0.0681713
-0.12367	0.882126	0.0136898
0.269321	0.325396	-0.0638506
0.290242	0.39153	0.0469953
0.305821	0.939197	0.579296
0.237259	0.902137	0.00407063
0.53258	0.068587	0.00248186
0.409508	0.685466	-0.0995272
0.545344	0.183771	-0.0703891
0.778003	0.018641	0.0201546
0.210661	0.467632	0.943051
0.49947	0.215158	0.491068
0.165373	0.604259	0.526102
0.397523	0.393219	-0.0663783
0.288907	0.781351	0.431443
0.0856534	0.404407	0.343076
0.662322	0.474238	-0.0546626
-0.0198093	0.440192	0.109277
0.0271437	0.488084	0.405507
-0.133745	0.313999	0.413825
0.287569	0.658198	-0.0183263
0.562796	0.869057	0.378193
0.268367	0.821624	0.361465
0.728403	0.570996	0.415622
0.308974	0.155431	-0.0895558
0.451197	0.083995	-0.0380692
0.502132	0.204979	-0.0224217
0.265864	0.731028	0.492491
0.122615	0.853697	0.360537
0.292672	0.189898	0.46335
0.665573	0.494051	0.102483
0.11869	0.703321	-0.0105019
0.19407	0.249883	-0.14232
0.145451	0.0896452	0.000550313
0.367894	0.729947	-0.0215093
0.372968	0.397209	-0.0879211
0.256765	0.543924	0.470341
0.696581	0.594102	0.253252
0.300238	0.668992	0.0136712
0.655795	0.836748	0.326527
0.576534	0.356049	0.15764
0.550918	0.370817	-0.0915318
0.0195974	0.564411	-0.114702
0.437588	0.0335178	-0.175107
0.516312	0.131161	-0.0684462
0.272372	0.19643	0.0411062
-0.0835096	0.421115	0.0764675
0.171585	0.4791	0.207061
-0.00751585	0.103948	0.216247
0.244058	0.219806	0.591502
0.52845	0.815355	0.0835191
0.571347	0.37857	-0.0728047
0.346079	0.456679	-0.222392
0.1681	0.194627	-0.166405
0.690957	0.283087	-0.124989
0.316202	0.321049	-0.0980947
0.405716	0.390164	0.0256284
0.19674	0.734343	0.117196
0.109124	0.693029	0.242344
0.282332	0.948415	0.334862
0.231636	0.423163	0.401622
0.379834	0.311858	0.18361
0.873901	0.693014	0.185894
0.225691	0.303356	0.312448
0.354069	0.465087	-0.114733
0.407748	0.38461	-0.131481
0.673771	0.718907	-0.0814077
0.80602	0.273464	-0.20108
0.741855	0.827583	-0.0904741
0.58904	0.0917426	0.103993
0.871081	0.12562	0.186027
0.593702	0.367652	0.356456
0.0967886	0.44749	0.118185
0.582301	0.779736	0.213878
0.591068	0.555004	0.0721766
-0.0285646	0.438626	0.360928
-0.0829883	0.684097	0.268268
0.169645	0.602736	-0.181258
0.283346	0.699413	-0.196244
0.551837	0.645078	0.0247292
0.426759	0.454344	-0.102652
0.791365	0.306183	-0.0634785
0.771152	0.427282	0.201499
0.635056	0.863779	0.20202
0.303829	0.661543	0.336907
0.448267	0.283355	0.215195
0.144365	0.242384	0.292389
-0.0831702	0.333543	0.244433
-0.0909352	0.675455	-0.0674967
-0.0860987	0.0164262	0.127312
0.488676	0.456809	0.211879
0.579305	0.686592	-0.135189
0.489327	0.552163	0.414783
0.0595488	0.628542	-0.0765375
0.383821	0.609755	-0.191588
0.229823	0.609807	-0.0795772
0.194034	0.574798	0.0299367
0.205898	0.571064	0.0909656
0.0732949	0.659271	-0.131738
0.769034	0.260068	0.390614
0.373923	0.332467	0.317628
0.472286	0.871167	0.348349
0.536209	0.0300912	0.157215
0.681585	0.0593469	0.579008
0.538662	0.0629099	0.0823542
0.357758	-0.0702176	0.0379283
0.435028	0.893426	0.0706523
0.150207	0.300564	0.11089
0.285345	0.324641	0.0631134
0.331305	-0.101309	0.0994352
0.330935	0.247593	0.119436
0.33389	0.595447	-0.0709913
0.218039	0.39692	-0.153117
0.454035	0.437302	-0.0961827
0.727466	0.434836	-0.0484715
0.459567	0.82675	0.0599469
0.0903691	0.707706	0.0209531
0.261945	0.3687	0.280188
0.127611	0.800397	0.259704
0.216249	0.940153	0.17605
-0.0436046	0.565277	-0.0667019
-0.0844526	0.0822362	0.361171
0.508345	0.567361	0.191088
0.732481	0.175626	0.0680086
0.495301	0.126557	0.349495
0.516661	0.49603	0.321358
0.575207	0.254166	-0.0348336
0.543927	0.218356	-0.0822399
0.193443	0.201826	0.0336282
0.625138	0.311927	-0.131439
0.361646	0.0821956	0.0910844
0.16044	0.916638	0.455674
0.0375082	0.228835	0.294639
0.251212	0.55146	0.308546
0.668869	0.502094	-0.0729659
0.49425	0.425305	-0.104129
0.510555	0.693306	0.0914072
0.500074	0.520728	0.0771981
0.183358	0.872455	0.103286
-0.129131	0.625119	0.300365
0.0960046	0.245665	0.0590996
0.298863	0.434324	0.172178
0.187303	0.439799	0.179502
-0.0598515	0.310853	0.0365558
0.0220558	0.284298	0.317766
0.332402	0.820315	0.363204
0.271379	0.0528024	-0.0403701
0.147171	0.119279	0.0150765
0.0184872	0.0603302	0.0245351
0.379397	0.170099	0.199367
0.239063	0.890201	0.129889
-0.00486458	0.185532	0.160262
0.0540285	0.814679	0.282058
0.504412	0.570664	0.131558
0.439369	0.671008	0.445919
0.0502971	0.28941	0.0747899
0.111593	0.216857	0.0997655
0.10189	0.534042	0.101514
0.0165393	0.188736	0.0917568
0.209589	0.559289	0.00070706
0.0142227	0.500511	0.127225
-0.0201867	0.310789	0.124556
0.578617	0.23967	0.137809
0.0848484	0.348838	0.0898659
0.234893	0.857342	0.509646
0.431223	0.790567	0.159347
0.432509	0.335712	0.000874339
0.104151	0.271308	0.0230112
0.0585557	0.00926681	0.642142
0.109894	0.253193	0.12534
0.4698	0.41465	0.0614
0.0324107	0.348731	0.161147
-0.0463419	0.214259	-0.0413063
0.513952	0.488623	0.172276
0.394844	0.231545	0.0768122
0.348915	0.339569	0.0255805
0.258881	0.673139	0.0309858
0.275928	0.0632681	0.156352
0.528206	0.266707	0.694711
0.263646	0.112973	0.0377973
0.0816797	-0.088079	0.140068
0.196333	0.0201855	0.429377
-0.0274698	0.255793	0.23212
0.300141	0.435485	0.151724
0.507884	0.505292	0.0949144
-0.0472123	-0.0168363	0.152122
-0.0243483	0.843479	0.164534
0.302434	0.300242	0.080601
0.299225	0.641342	0.235779
0.253798	0.574882	0.229563
0.190453	0.327848	0.34941
0.699187	0.654428	0.417098
0.177881	0.850376	0.331826
0.383108	0.147446	0.136359
0.388214	0.539037	-0.061609
0.60793	0.322778	0.048775
0.118228	0.774598	0.153918
0.195324	0.246544	0.420021
0.132442	-0.0816342	-0.0191686
-0.0442894	0.332056	0.0999029
-0.0642735	-0.0123652	0.120191
0.629682	0.529209	0.288418
0.700378	0.62588	0.0966831
-0.0381046	0.155187	0.0115341
0.388204	0.0145151	0.272817
0.328644	0.199113	0.387503
0.306675	0.138223	0.521106
0.0411999	0.189634	0.161775
0.629337	-0.025	0.446412
0.179788	0.747329	0.716515
-0.0719876	-0.0772297	0.0443209
0.514464	-0.0412743	-0.00634602
0.499287	0.230257	0.160322
0.198116	0.909814	-0.0841856
0.478557	0.858593	-0.0518771
0.541166	0.574286	0.236521
0.445043	0.232182	0.0543382
0.34588	0.406786	0.0781592
0.679235	0.60259	-0.0355777
0.35307	0.811259	-0.0466953
0.12095	0.697217	0.121159
0.441911	1	0.0743177
0.352834	0.665455	-0.130548
0.287241	0.577453	0.440603
0.0092679	-0.0771432	0.682533
-0.00214843	0.392621	-0.126583
0.373682	-0.0325831	-0.159872
0.0439124	0.20109	0.226852
0.289774	0.846725	0.263595
0.427203	0.819561	0.339381
0.239932	0.736324	0.569172
0.298789	0.403763	0.785102
0.570428	0.471218	0.777391
0.268678	0.814575	0.424854
0.350123	-0.0086481	0.207963
0.279976	0.146139	0.307401
0.332501	-0.0426246	0.501607
0.322932	0.812817	0.535298
0.635416	0.825775	0.21474
-0.114046	0.53919	-0.0789913
0.108973	0.752214	0.0952346
0.328342	0.841757	-0.065195
0.0405082	0.954125	-0.0733981
0.278634	0.330339	-0.0426527
0.194515	0.0154164	0.155813
0.270086	0.675484	0.676377
0.569551	0.900238	0.718575
0.0929647	0.814908	0.81202
0.482098	0.706131	-0.079121
0.134573	0.0330815	0.178613
0.737896	0.816254	0.364567
0.68978	0.67081	0.600699
0.423383	0.809914	0.541045
0.542773	0.51649	0.0559027
0.419355	0.687764	0.130399
0.494957	0.715899	0.087772
0.336588	0.626651	-0.0524547
0.37778	0.580958	-0.0793427
0.142176	0.505916	0.829902
0.110532	0.749128	0.352097
0.395897	0.464419	-0.0650527
0.0771996	0.113042	0.132567
0.65174	0.665551	-0.177367
-0.0894014	0.945715	0.28781
-0.0346208	0.420793	0.0328931
0.193908	0.369485	0.0896168
-0.0377809	0.493184	0.00190611
0.411066	0.801394	0.0523796
0.415765	0.926321	0.681336
0.0960912	0.255586	0.691092
0.3201	0.7394	0.310701
0.220903	0.88477	0.676669
0.38404	0.710922	-0.0757554
-0.0629237	0.463874	0.265593
0.17807	-0.034435	-0.0569329
0.712469	0.676422	0.425499
0.422667	0.565364	0.158256
0.125043	0.264335	0.0655724
0.0218183	0.0862291	-0.057999
0.0557151	0.770164	0.289629
0.687465	0.337449	-0.109277
0.511208	0.410297	0.055473
0.212153	0.663007	0.0231906
0.124717	0.411606	-0.0257494
0.356589	0.518111	0.143728
0.285736	0.517225	0.0688951
0.115878	0.569983	0.0316662
-0.089728	0.221247	0.056672
0.150451	0.4346	0.159369
0.228556	0.312462	-0.0773918
0.101296	0.700125	0.364141
0.326428	0.844024	0.0578458
-0.0737054	0.546568	0.0462069
0.0993358	0.211055	-0.0700739
0.134197	0.31512	0.365412
0.1504	0.475349	0.167767
0.627849	0.399461	0.0475719
0.107766	0.484124	0.0724134
0.440433	0.537437	0.013384
0.698865	0.157006	-0.108402
0.0914751	0.801839	0.256825
-0.1366	0.357318	0.184471
0.195768	0.74342	0.230453
-0.0488473	0.350942	-0.0198114
0.384866	0.418492	0.175662
0.285486	0.409246	-0.0133216
0.0886863	0.658244	-0.0398393
0.12588	0.961021	-0.218285
0.335629	0.678404	0.139749
0.631356	0.795518	0.0797533
0.50316	0.537106	-0.0313068
0.0941295	0.625729	0.206601
0.10958	0.441508	0.125924
0.329725	0.323185	0.279193
0.398688	0.84003	-0.028798
0.475236	0.437304	0.202028
0.518931	0.696697	0.234758
0.200802	0.459976	0.184819
0.144657	0.415842	0.17926
0.179332	0.738332	0.598402
0.401907	0.668964	-0.057131
0.410322	0.889433	-0.04449
-0.0584155	0.502369	-0.0373464
0.130236	0.708636	0.0431822
0.259306	0.710371	0.106609
0.338315	0.664423	0.00466784
0.439092	0.329696	0.0242449
-0.0202248	0.707865	-0.108281
0.500144	0.454289	-0.0339289
0.322428	0.635933	0.00131652
0.371499	0.578317	-0.0178729
0.20707	0.543869	0.0127361
0.0112576	0.318057	-0.0558962
0.299151	0.743998	0.0622725
0.461933	0.661922	0.31557
0.188195	0.716253	0.0562246
0.324813	0.90477	0.0412863
0.276669	0.572421	0.173138
0.38044	-0.060571	-0.0421491
0.00955777	0.323211	0.0389815
0.552938	0.399231	-0.0594122
0.374416	0.596132	0.116942
0.321307	0.405359	-0.0022989
0.457638	0.745663	-0.0879138
0.0667415	0.678522	0.0748892
0.402355	0.635796	0.0635722
0.0446281	0.479075	0.812308
0.524392	0.538191	0.120991
0.256766	0.528787	0.197545
0.372563	0.322399	0.024205
0.181005	0.250915	0.0400998
0.209589	0.349025	0.0970216
0.518395	0.374157	0.00958788
0.363385	0.59548	-0.0898697
0.274519	0.750049	-0.0526691
-0.126477	0.691571	0.0336073
0.0332681	0.626185	0.0377851
0.353252	0.13255	0.358734
0.595931	0.465882	0.501845
0.165513	0.542122	0.301685
0.546735	0.678228	-0.0863868
0.0917459	0.798415	0.0423682
-0.075809	0.689624	0.663257
0.159293	0.488615	0.329571
0.0516202	0.599151	0.188595
0.148175	0.856991	0.276545
0.704979	0.853979	0.340922
0.317724	0.306426	0.409038
0.0423672	-0.0594837	0.0758577
0.347752	0.232988	0.12593
0.426359	0.528125	0.361267
0.281435	0.801761	-0.0437096
-0.228817	0.194755	-0.0466278
-0.205588	0.651664	0.00128384
-0.0745925	0.249685	0.0227054
0.347804	-0.0363753	0.477361
0.380193	0.437849	0.000639041
-0.0195847	0.923715	0.0543904
-0.0209861	0.668036	0.320416
0.255372	0.465518	0.365765
0.541533	0.747787	0.342658
0.789881	0.714475	0.0420156
0.19951	0.799513	0.244371
0.385944	0.21274	0.405271
0.872095	0.411117	0.0687023
0.0186436	0.274267	0.0882111
0.0457352	0.0932501	0.129601
0.312181	0.526683	0.0515132
-0.192473	0.133134	0.08228
0.595247	0.532833	-0.052045
0.511537	0.631018	-0.0694395
-0.0115785	0.648149	0.0828748
-0.00104613	0.912791	0.023002
0.392417	0.531084	0.193105
0.295181	0.280863	-0.024974
0.182497	0.370779	0.302108
0.300405	0.475839	0.120289
0.0148646	0.737959	0.102905
0.0982515	0.608997	0.317453
0.47678	0.591808	0.395119
0.0380363	0.595891	0.554443
0.0127523	0.102866	0.103173
0.478998	0.542538	0.215654
-0.0485262	0.337109	0.367149
0.198177	0.612859	0.179525
0.359878	0.86142	0.307356
0.678339	0.652968	0.236694
-0.00971797	0.846678	-0.03283
0.879104	0.656612	0.0341004
0.312887	0.628918	0.0641236
0.802561	0.690565	0.0484524
0.879432	0.632722	0.37984
-0.049104	0.625267	0.179404
0.445011	0.651767	0.429261
-0.109672	0.531404	0.433209
0.44789	0.655391	0.183883
-0.0561113	0.526932	0.509743
0.125821	0.578224	0.189639
0.0655717	0.199893	0.0314592
0.394136	0.521929	0.302268
0.45688	0.221643	0.351766
0.652685	0.769789	0.354847
0.494379	0.75287	0.00981205
0.0258859	0.871554	0.0138548
-0.040856	0.456672	-0.128386
0.247789	0.681511	0.0434958
0.44447	0.63263	0.300358
0.143789	0.683203	0.25328
0.332368	0.903698	-0.0823481
0.396357	0.451187	0.611252
0.127297	0.696827	0.5751
0.386932	0.771604	0.613992
0.260467	0.828278	0.130662
0.17307	0.00486872	0.222221
0.102428	0.332563	0.147435
0.591402	0.914053	0.140325
0.204954	0.614039	0.228228
0.35156	0.766305	0.387561
0.412462	0.737133	0.659279
-0.0913428	0.42251	0.236424
0.0749702	0.33076	-0.00780973
-0.0647838	0.811168	-0.0342295
0.595652	0.574386	-0.0208676
0.318489	0.501239	0.0365816
0.182014	0.658868	0.508204
0.318041	0.795724	0.212308
0.0169734	0.772984	0.225602
0.277999	0.757672	0.400734
0.0108866	0.409449	0.183878
0.369997	0.885056	0.142889
0.760593	0.259147	0.377109
0.176808	0.845265	0.0866202
0.390532	0.847261	0.192057
0.774751	0.257046	0.257453
	0.0895506	0.222996
	0.660777	0.26898
	0.627562	0.354186
	0.43772	0.112418
	0.779936	0.188873
	0.495904	0.128841
	0.575307	0.138123
	0.70851	0.383059
	0.648449	0.0560223
	0.754924	0.0749147
	0.680245	-0.0104569
	0.804601	0.192905
	0.645597	-0.0469037
	0.349119	0.0632925
	0.508046	0.0088361
	0.240501	-0.0482164
	0.682348	0.367468
	0.834048	0.189749
	0.454411	0.202995
	0.374778	0.364744
	0.754822	0.404635
	0.819465	0.298678
	0.494147	0.324546
	0.782253	0.493108
	0.687614	0.45993
	0.560422	0.436044
	0.456581	0.228382
	0.760952	0.475712
	0.533828	0.279937
	0.451644	0.00971107
	0.859652	0.0904319
	0.829553	0.00527767
	0.716085	0.0354935
	0.528664	0.197786
	0.899792	0.262176
	0.656395	0.211262
	0.264739	0.0961583
	0.404274	0.420168
	0.742697	0.0343514
	0.418037	0.129112
	0.621178	-0.0213639
	0.913638	0.0765552
	0.582714	0.409287
	0.812962	0.460107
	0.707075	0.174157
	0.824578	0.287835
	0.758352	0.349551
	0.710915	0.241561
	0.589323	0.527812
	0.826425	0.533041
	0.787952	0.500009
	0.787688	0.519857
	0.84792	0.220988
	0.623389	0.21593
	0.29398	0.349019
	0.827356	-0.0122289
	0.780855	0.1705
	0.786562	0.0302817
	0.766012	0.277783
	0.493995	0.0502447
	0.564423	0.182987
	0.797532	0.293293
	0.852725	0.607947
	0.651676	0.0614117
	0.825707	0.144502
	0.534929	0.0259494
	0.706606	0.244418
	0.719031	0.749585
	0.792414	0.615846
	0.821451	0.773735
	0.81229	0.597197
	0.425459	0.300902
	0.199902	0.250067
	0.00123738	0.207849
	0.487145	0.124544
	0.855132	0.50899
	0.720559	0.258279
	0.293926	0.457832
	0.0520945	0.163361
	0.445816	0.0530555
	0.457071	0.21505
	0.765057	0.152316
	0.971348	0.205905
	0.805361	0.0278991
	0.703725	0.289074
	0.851343	0.220879
	0.934694	0.40419
	0.760654	0.598042
	0.83361	0.344695
	0.726847	0.38346
	0.632907	0.748629
	0.61882	0.674856
	0.600669	0.498817
	0.323118	0.407993
	0.575252	0.365612
	0.913239	0.309467
	0.235327	0.633378
	0.403059	0.494099
	0.803972	0.283621
	0.339351	0.26487
	0.529128	0.173468
	0.83133	0.0045233
	0.934784	0.159314
	0.869189	0.0974062
	0.882892	0.265152
	0.889391	0.59644
	0.902393	0.113653
	0.886973	0.18128
	0.614182	0.00187052
	0.883225	0.278473
	0.804235	0.0861122
	0.340234	0.244376
	0.542605	0.652056
	0.641256	0.550845
	0.263407	0.391247
	0.240825	0.251656
	0.310863	0.527886
	0.328457	0.494679
	0.605257	0.358257
	0.767083	0.356846
	0.751604	0.555541
	0.869585	0.341331
	0.479232	0.367963
	0.67004	-0.0567902
	0.890545	0.305687
	0.347419	0.36796
	0.842588	0.287988
	0.668259	0.156078
	0.52796	0.539066
	0.726677	0.477014
	0.765156	0.638731
	0.69622	0.154653
	0.592013	0.279857
	0.93296	0.0372538
	0.0783257	0.0583196
	0.406126	0.056603
	0.954622	0.336802
	0.595586	0.372245
	0.394776	0.395828
	0.508468	0.404502
	0.779586	0.553756
	0.334499	0.494177
	0.127677	0.182237
	0.354657	0.476608
	0.652092	0.306151
	0.640988	0.12621
	0.43173	0.0787069
	0.752287	0.0166231
	0.684932	0.204488
	0.123344	0.274014
	0.150897	0.282882
	0.464203	0.206184
	-0.00744042	0.334031
	0.793225	0.415244
	0.789015	0.347134
	-0.0519393	0.1909
	0.710084	0.0666226
	0.34829	0.223723
	0.923713	0.168237
	0.65071	0.23033
	0.916433	0.168547
	0.965426	0.659308
	0.924658	0.580101
	0.741733	0.448198
	0.858286	0.436563
	0.923426	-0.0127118
	0.590803	0.202164
	0.92793	0.112743
	0.685401	0.00638075
	0.838229	0.145422
	0.808147	0.124957
	0.890503	0.247534
	0.968874	0.260818
	0.95377	0.19697
	0.0812906	-0.0762066
	0.960443	0.00544813
	0.608334	0.0824644
	0.391581	0.21541
	0.758456	0.65532
	0.443487	0.468642
	0.953961	0.0833499
	0.926626	0.150261
	-0.061696	0.220843
	0.415301	0.571789
	0.63078	0.331541
	0.912216	0.373799
	0.656006	0.296776
	0.849517	0.396707
	0.185587	0.207623
	0.804561	0.323351
	0.574409	0.117292
	0.546995	0.315545
	0.456359	0.0102936
	0.889117	0.166454
	0.858365	0.0855831
	0.524018	0.326521
	-0.087703	0.515913
	0.145994	0.401542
	0.154956	0.350451
	0.0536161	0.206448
	0.406321	0.440006
	0.330084	0.200185
	0.771856	0.162439
	0.835473	0.229043
	0.267734	0.378319
	0.433111	0.504276
	0.78994	0.214705
	0.607444	0.446411
	0.47753	0.338297
	0.706009	0.114897
	0.744831	0.486476
	0.519203	0.302821
	0.575683	0.0163097
	-0.0730747	-0.050388
	-0.0535078	0.184996
	0.160208	0.336849
	0.327366	0.102493
	0.123169	0.091201
	0.288388	-0.000201575
	0.656776	0.0623478
	-0.11033	0.0891354
	0.709628	0.206463
	0.656328	0.404845
	0.628575	0.264551
	0.779844	0.391085
	0.647627	0.484865
	0.813234	0.385228
	0.403258	0.595925
	0.34849	0.527948
	0.91956	0.121615
	0.200693	0.259483
	0.486978	0.567194
	-0.0824732	-0.0256287
	0.0547016	-0.065397
	0.150492	0.342061
	0.250797	0.0356019
	0.769581	0.256834
	0.155119	0.0792458
	0.442074	0.0232901
	0.0558491	0.177734
	0.57015	0.250245
	0.567562	0.399483
	0.335257	0.213879
	0.586397	0.19505
	0.737044	0.119675
	0.748214	0.141663
	-0.0682913	0.24793
	0.0233443	0.235631
	0.468983	0.17224
	0.696799	0.118714
	0.869936	0.0724294
	0.533706	0.233564
	0.837001	0.306146
	0.312939	0.12794
	0.403081	0.170121
	0.0440834	0.285372
	0.0531807	-0.0206568
	0.160526	0.0899006
	0.0403863	0.304276
	0.617556	0.48677
	0.703536	0.0789405
	0.424004	0.03123
	0.650481	0.212653
	0.643331	0.418928
	0.663046	0.260647
	0.888651	0.248342
	-0.11468	0.558471
	0.131532	0.614619
	-0.0486153	0.482401
	0.962841	0.420087
	0.779916	0.321853
	0.933751	0.291485
	0.622943	-0.0256751
	0.624151	-0.0118539
	0.371835	0.175946
	0.534093	0.290256
	0.32797	0.0145044
	0.209646	0.041963
	0.741293	0.235858
	0.517431	0.573986
	0.325179	0.0422453
	0.458051	0.463576
	0.479588	0.482469
	0.549947	0.782845
	0.394354	0.154227
	0.627935	0.0728575
	0.7951	0.337246
	0.817411	0.359673
	0.132299	0.14297
	0.388523	0.259872
	0.840329	0.255798
	0.897453	0.297657
	0.376908	0.339454
	0.674248	0.0872297
	0.641738	0.0304546
	0.825027	0.213507
	0.804224	0.189222
	-0.0241142	0.3423
	0.135368	0.150686
	-0.120538	0.0310823
	-0.0820605	0.50431
	0.0339668	0.856003
	0.142571	0.0749674
	0.673247	0.327196
	0.297277	0.149922
	0.717763	0.123199
	0.492205	-0.0585333
	0.456595	0.625508
	0.667136	0.219155
	0.384556	0.34148
	0.689065	0.125943
	0.829262	0.0606909
	0.848863	0.514873
	0.688203	0.0742817
	0.621431	0.120585
	0.468032	0.0264932
	0.680378	0.074268
	0.0775521	0.213428
	0.270103	0.133513
	0.914753	0.282045
	0.564897	-0.0631203
	0.141716	0.279482
	0.49024	0.132197
	-0.0226742	0.552877
	0.467485	0.273139
	0.643115	-0.085584
	0.596887	0.412687
	0.896019	-0.0203208
	0.488607	0.206097
	0.356997	0.0804597
	0.1821	-0.115244
	0.395316	0.297348
	0.472475	0.282799
	-0.0483272	0.189554
	0.915514	0.120399
	0.659432	0.171014
	0.84097	0.281633
	0.853927	0.513193
	-0.0853815	0.329533
	-0.0719742	0.184647
	0.377349	0.159788
	0.205821	-0.101674
	0.162985	-0.126619
	0.751989	0.35463
	0.812154	0.53535
	0.403944	0.0003881
	0.649312	0.10283
	0.53456	0.291989
	0.733182	0.308701
	0.581733	-0.0447399
	0.542065	0.151157
	0.251201	0.119486
	0.365541	0.0216654
	0.338131	0.0098748
	0.519969	-0.0210987
	0.678201	-0.055877
	0.137951	0.223052
	0.126162	0.121211
	0.341097	0.0252145
	0.5456	0.203513
	0.182431	-0.0995523
	0.853411	-0.0626742
	0.327425	0.0807581
	0.648595	0.746934
	0.232473	0.484094
	0.508188	-0.00986958
	0.745784	-0.049579
	0.295406	0.23104
	0.913208	-0.0872299
	0.505165	0.196203
	0.172533	0.305247
	0.453761	-0.034286
	0.456145	0.064734
	0.781123	0.015369
	0.589024	-0.0300078
	0.633926	0.0212047
	0.415915	0.0860144
	0.183884	0.20254
	0.167396	0.453176
	-0.106839	0.564968
	-0.0172177	0.0919545
	0.314299	0.0909901
	0.355095	0.326801
	0.643958	-0.025016
	0.842055	0.451695
	0.535439	0.168134
	0.368506	0.408922
	0.800283	-0.0684544
	0.795591	0.212517
	0.24493	0.220069
	0.607453	-0.0048842
	0.410511	0.504863
	0.179013	0.0568
	0.0536474	0.163691
	0.0685845	-0.0594915
	0.910335	-0.0830391
	0.601924	0.0578078
	0.307607	0.564296
	0.0930672
	0.534517
	0.316642
	0.809258
	0.641511
	0.41642
	0.532158
	0.933774
	0.492546
	0.913895
	0.0394787
	0.803192
	0.900989
	0.950165
	0.816581
	0.772467
	0.69977
	0.607547
	0.51179
	0.620057
	0.0945847
	0.219515
	0.293813
	0.228442
	0.126609
	0.632434
	0.404015
	0.28418
	0.183441
	0.789008
	0.61739
	0.655876
	0.369111
	0.914794
	0.724494
	0.95259
	0.503427
	0.792366
	0.655429
	0.80507
	0.444276
	0.380962
	0.118057
	0.0349828
	0.0799375
	0.0789106
	0.171537
	0.158015
	0.648629
	-0.0304841
	0.113984
	0.123806
	0.281056
	0.967935
	0.356193
	0.888661
	0.302543
	0.833511
	0.810742
	0.784032
	0.417904
	0.769016
	0.550389
	0.346553
	0.164584
	0.0113414
	0.918331
	0.546222
	0.307068
	0.771789
	0.606211
	0.0624672
	0.650926
	-0.169015
	0.240381
	0.923207
	0.174709
	0.948903
	0.537452
	0.512795
	0.487697
	0.510416
	0.303454
	0.482746
	0.200821
	-0.0549941
	0.646185
	0.549428
	0.322303
	0.905059
	0.81081
	0.0173429
	-0.0280656
	0.33414
	-0.0755929
	-0.0379198
	0.104456
	0.300508
	0.907784
	0.930988
	0.764093
	0.695485
	0.630876
	0.638805
	0.797399
	-0.0515578
	0.162795
	0.667064
	-0.030842
	0.684275
	0.237439
	0.571386
	0.295307
	0.260765
	-0.172301
	0.281107
	0.312345
	0.407153
	0.782225
	0.358056
	0.438025
	0.969685
	0.0778792
	-0.0869913
	0.611683
	0.223251
	0.620189
	0.33417
	0.456482
	0.228931
	0.744358
	0.780248
	0.720842
	0.47622
	0.303536
	0.497757
	0.582938
	0.112228
	0.577523
	0.31523
	0.334298
	0.763509
	0.592897
	0.893793
	0.042879
	0.459322
	0.487208
	0.831648
	0.750267
	0.365367
	-0.0841894
	0.808541
	0.849632
	0.254748
	0.319134
	0.646471
	0.355385
	0.750484
	0.417618
	0.339346
	0.799538
	0.400052
	0.733099
	0.790878
	0.741518
	0.708947
	-0.09245
	0.830428
	0.422472
	0.892117
	0.467516
	-0.123857
	0.542836
	0.510585
	-0.0424373
	0.440345
	0.869503
	0.695722
	0.292644
	0.669576
	0.728072
	0.251112
	0.990993
	0.388231
	0.266388
	0.212782
	0.904343
	0.548652
	0.784656
	0.809803
	0.943289
	0.719978
	0.434086
	0.353341
	0.380765
	0.921466
	0.651421
	0.331484
	0.438133
	0.521458
	0.353037
	0.969418
	0.799887
	0.191738
	0.422239
	0.594453
	0.388227
	-0.0348062
	0.756421
	0.163665
	0.442215
	0.660181
	-0.0589581
	0.632934
	0.864553
	0.871803
	0.483842
	0.623022
	0.895845
	0.543082
	0.706464
	0.631984
	0.0162177
	0.503721
	0.751363
	0.553481
	0.0145461
	0.707761
	0.898788
	0.235494
	0.42372
	0.631857
	0.428883
	0.435697
	0.209786
	0.0617092
	0.915614
	0.686157
	0.661019
	0.170741
	0.162412
	0.373188
	0.66805
	0.822143
	0.604037
	0.712642
	0.313637
	0.317317
	-0.049994
	0.106381
	0.31877
	0.798597
	0.619709
	0.64387
	0.814607
	0.680472
	0.539492
	0.84392
	0.0269883
	0.414217
	0.533547
	0.610344
	0.309511
	-0.0247333
	0.833171
	0.666536
	0.913318
	0.816377
	0.840788
	0.467792
	0.676686
	0.76902
	0.376301
	0.670591
	0.721408
	0.783393
	-0.057669
	0.752156
	0.846664
	0.919112
	-0.0664731
	0.302963
	0.694826
	0.774579
	0.900257
	0.687926
	0.607887
	0.582035
	0.312055
	0.584529
	0.726998
	0.705687
	0.725458
	0.689511
	0.388741
	0.324596
	0.952999
	0.835426
	0.874755
	-0.0458349
	0.108638
	0.755061
	0.236328
[truncated: 541 more rows]

## Sheet: panel e nonConSinks (right)
0.118555	0.832641	0.323698
0.215673	0.147374	0.19778
0.199658	0.672602	0.0970244
0.18015	0.144252	0.197918
-0.0368418	-0.0682967	0.543875
-0.0928648	0.120817	0.0379579
0.581263	0.917244	0.217524
-0.0624798	0.546876	0.197613
0.18691	0.364183	0.191468
-0.0107723	0.103283	0.0475459
-0.00789375	0.594916	0.284487
0.049479	0.230655	0.515731
0.0754351	0.0716019	-0.00238961
0.238084	0.631441	0.114754
0.573877	0.115916	0.261106
0.375651	0.974743	0.411926
0.496268	0.826997	0.494496
0.341473	-0.0494771	0.396184
0.200673	0.94656	0.0955041
0.237573	0.341718	0.486856
0.101771	0.098964	0.374691
0.107016	0.749951	0.418127
0.422469	0.250854	0.349785
0.0770674	0.487298	0.382037
0.633439	0.485377	0.215337
0.389748	0.362539	0.12014
-0.11808	-0.0650774	0.513974
0.190868	0.900833	0.49575
0.152556	0.0697466	0.253478
0.0113209	0.24407	0.19199
0.309184	0.473798	0.059559
0.202086	0.714397	-0.0210881
0.274662	0.182904	0.202948
0.172132	0.255362	0.345142
0.50458	0.542794	0.358983
0.301498	0.615677	0.445958
0.277308	0.828994	0.423301
0.0493334	0.263098	0.284024
0.430366	0.226549	0.492629
0.313863	0.168979	0.45685
0.348756	0.355755	0.483607
0.470674	0.732742	0.482608
0.747222	0.750232	0.154499
0.602122	0.95968	0.376755
0.296155	-0.0144554	0.326896
0.117264	0.182593	0.178536
0.327803	0.0629951	0.381439
0.138991	0.809356	0.32375
0.109923	0.424107	0.431474
-0.00715029	0.555193	0.171597
-0.000241704	0.537739	0.368291
0.809665	0.360225	0.210048
0.544483	0.311751	0.533869
0.151048	0.151915	0.440225
0.313962	-0.130264	0.300412
0.635353	-0.0325053	0.415402
0.498606	0.184124	0.394685
0.311799	0.243379	0.382916
0.519868	0.184244	0.432755
0.566756	0.391432	0.418089
0.702707	0.647784	0.265013
0.535276	0.322591	0.520385
0.224371	0.142028	0.385907
0.401081	0.37248	0.388678
-0.10855	0.621254	0.554794
0.0722755	0.461156	0.445076
0.395345	0.688939	0.413531
-0.0530119	0.774163	0.29282
0.248787	0.187685	0.21026
0.436528	-0.00355491	0.472902
0.112951	0.219356	0.414789
0.616547	0.0896843	0.506941
0.319489	0.196901	0.42795
0.508159	0.260674	0.344635
0.29913	0.189688	0.33804
0.354629	0.815355	0.344475
0.282403	0.390237	0.561441
0.524319	0.248183	0.214053
0.435693	0.433447	0.607627
0.308877	0.70944	0.303092
0.385624	0.553613	0.0783876
0.265308	0.761843	0.359706
0.260959	0.688816	0.434186
0.643518	0.807512	0.0787159
0.0686093	-0.0285714	0.108524
0.0831463	-0.0272254	0.306031
0.056107	0.742062	0.393749
0.0667072	0.89879	0.329746
0.664117	0.46241	0.399319
0.624522	0.261892	0.339485
0.376396	0.308678	0.121955
0.479828	0.46197	0.35347
0.606327	0.332108	0.397572
0.267906	0.341393	0.453543
0.387712	0.435115	0.361161
0.326587	0.587775	0.401693
0.111991	0.586376	0.366601
0.666823	0.47942	0.436617
0.370299	0.449754	0.572486
0.242576	0.559414	0.32615
0.0271145	0.990132	0.36131
0.0120925	0.0328789	0.505427
0.332185	-0.0942809	0.25035
-0.0825858	0.524329	0.27625
0.0241849	0.381191	0.341856
0.14088	0.385033	0.184766
0.4545	0.442516	0.292545
0.852564	0.478157	0.211147
-0.0406547	0.337753	0.260348
0.626231	0.547176	0.116824
0.429125	0.606568	0.426532
0.286048	0.464752	0.437873
0.144195	0.480265	0.117876
0.430172	0.184414	0.345068
0.0977706	0.545332	0.285035
0.00879784	0.281394	0.290755
0.396733	-0.106534	0.0951371
0.428175	0.34255	0.224224
0.0841531	0.372977	0.26634
-0.0518295	0.677201	0.317116
0.0851253	0.411646	0.460704
0.339172	0.640251	0.41188
0.125984	0.727714	0.486355
0.697826	0.287658	0.294992
0.261066	0.544708	0.317322
0.827155	0.0776188	0.351854
0.309249	0.51088	0.589786
0.35474	0.296073	0.478564
0.238327	0.23686	0.250441
0.391445	0.180857	0.575233
0.0348218	-0.146076	0.438907
0.0579432	0.0364916	0.353441
0.376112	0.101833	0.260132
0.0417686	0.194603	0.492868
0.506663	0.188508	0.518022
-0.0693203	0.0979172	0.330524
0.369838	0.20828	0.385953
-0.0452849	0.333153	-0.0868011
0.0370203	0.414058	0.417246
0.147828	0.333409	0.547628
0.615658	0.592213	0.378879
0.521873	0.0787745	0.33104
0.35291	0.588145	0.184
0.228585	-0.182999	0.486696
0.262125	0.554	0.257519
0.297331	0.345104	0.203022
0.220039	0.152516	0.182632
0.0698302	0.640025	0.344068
0.419241	0.0111972	0.476928
0.458694	0.0132373	0.212509
0.322116	0.539986	0.459562
0.333172	0.469948	0.586547
0.103152	0.517518	0.513209
0.357739	0.224556	0.631672
-0.100942	0.58099	0.409241
0.121427	0.0559414	0.483248
0.565874	-0.0993136	0.48914
0.196365	0.717279	0.291114
0.413942	0.208388	0.434279
0.0204451	0.277994	0.180164
0.492819	0.0392192	0.388255
0.160162	0.0681725	0.0445315
0.414172	0.00185428	0.112414
0.255208	0.195899	-0.0408415
0.471721	0.346814	0.124304
0.256905	0.534274	0.117056
0.337705	0.484454	0.361945
0.314787	0.257812	0.466448
0.271932	0.320946	0.210122
0.133041	0.132933	0.257561
0.285863	0.541209	0.264028
0.21686	0.341209	0.380651
-0.0460257	0.0565217	0.463783
0.267862	0.301898	0.365019
0.472826	0.265685	0.524483
0.336799	0.538908	0.323437
0.223785	0.393891	0.576202
0.172196	0.281787	0.571476
0.384995	0.577213	0.467829
0.25811	0.204098	0.38727
0.477077	0.131252	0.372027
0.315148	0.113731	0.611777
0.640731	0.140678	0.513792
0.376862	0.134616	0.588811
0.582114	0.82176	0.343317
0.265043	0.170212	0.240332
0.212507	0.52361	0.159996
0.474044	0.336844	0.0277245
0.310255	0.360272	-0.000355195
0.340837	0.67081	0.0355573
0.388948	0.624582	0.188032
0.107306	1.0082e-17	0.44096
0.0835427	0.966019	0.299375
0.354121	0.242808	0.492202
0.266962	0.361646	0.583565
0.200492	-0.0638395	0.39836
0.463459	0.367426	0.344252
0.386626	0.192181	0.593996
0.311344	0.235176	0.527833
0.601604	0.565696	0.571774
0.479169	0.0851479	0.610723
0.195793	0.242819	0.605142
0.463757	0.920901	0.573032
0.25023	0.685845	0.421209
0.134712	0.422191	0.618972
0.335149	0.286857	0.441886
0.392927	0.0375437	0.579726
-0.00794604	0.882353	0.506418
0.18092	0.281882	0.321751
0.222218	0.217135	0.479455
0.304656	0.201173	0.306279
0.0715391	0.0263432	0.288496
0.45187	-0.0648646	0.425183
0.276066	0.0119771	0.402331
0.50564	0.33433	0.400623
0.63347	0.115735	0.0843948
0.029295	0.57801	0.312599
0.0965377	0.741581	0.433424
0.292222	0.147292	0.489599
0.209785	0.0592253	0.404463
0.177595	0.46109	0.417678
0.216855	0.461733	0.449785
0.323847	0.169972	0.363306
-0.115379	0.338816	0.507519
0.528783	0.901236	0.5749
0.205912	-0.0522297	0.613491
0.0527973	0.420927	0.652774
0.0617971	0.720973	0.533602
0.466019	0.554956	0.359794
0.113209	0.635061	0.471076
0.479339	0.819676	0.319455
0.405692	0.46988	0.348033
0.232386	0.43544	0.0702177
0.144976	-0.104798	0.140115
0.352811	0.0425618	0.162236
0.121045	0.35164	0.406487
0.0479729	0.306818	0.254021
0.0275063	0.785683	0.490607
0.0452406	0.502808	0.374151
-0.0947118	0.430057	0.265012
0.397615	0.573857	0.599809
0.304766	0.800266	0.295421
0.442144	0.448102	0.378711
0.771078	0.238214	0.305099
0.608481	0.304755	0.457176
0.377841	0.508276	0.490803
0.335626	0.544971	0.320208
-0.131703	0.349878	0.421429
-0.0113207	0.598752	0.248272
0.14612	0.610185	0.30232
0.279649	0.29931	0.334312
0.26396	0.0620964	0.0721624
0.250036	0.175737	0.165948
0.343923	0.18341	0.201526
0.144737	0.35616	0.265153
0.202299	0.587883	0.23953
0.062816	0.333798	0.0820408
0.623851	0.213879	0.389282
0.3534	0.783649	0.392365
0.335289	0.458859	0.19549
0.273405	0.411722	0.405604
0.276331	0.432254	0.426817
0.436939	0.387165	0.109561
0.378533	0.449627	0.363169
0.139263	0.374359	0.306379
0.144009	0.418375	0.233848
0.439945	0.247707	0.491286
0.453552	0.767677	0.327545
0.265645	0.377299	0.15132
-0.0541132	0.289988	0.120324
0.408349	0.238481	0.124939
0.511639	0.506328	0.253459
0.461945	0.217699	0.329916
0.523534	0.359631	0.510567
0.306742	0.1112	0.374631
0.365223	0.531326	0.131024
0.307786	0.295774	0.226888
0.451153	0.252782	0.293265
0.61245	0.784728	0.287771
0.599233	0.320238	0.120921
0.396147	0.435197	-0.0580385
0.59254	0.603814	0.232047
0.240741	0.0841909	0.36633
0.144269	-0.0333424	0.216944
0.198521	0.460889	0.336208
0.163028	0.343214	0.150623
0.434077	0.637068	0.082054
0.321183	0.629009	0.260468
0.375203	0.774875	0.328669
0.382974	0.745523	0.253894
0.44243	0.638183	0.256841
0.732145	0.273612	0.153007
0.740629	0.000623033	0.265498
0.673972	0.0103914	0.203792
0.734422	0.133996	0.255733
0.348833	-0.0302239	0.327845
0.558123	0.758346	0.214711
0.572839	0.447657	0.226092
0.549186	0.462101	0.350786
0.204846	0.367255	0.410722
0.425223	0.440415	0.510765
0.257217	0.312254	0.332001
0.340532	0.198504	0.343009
0.452183	0.506976	0.225333
0.383948	0.156438	0.194191
0.51738	-0.0162399	0.147214
0.350942	0.241791	0.287017
0.605781	0.563561	0.116851
0.481524	0.0229086	0.392957
0.303552	-0.00984595	0.189771
0.148426	0.29019	0.101016
0.702261	0.456005	0.21185
0.456645	0.150143	0.370147
0.109814	0.0946497	0.241102
0.165974	0.376152	0.277666
0.535669	0.501836	0.420811
0.237213	0.494876	0.152303
-0.0524018	0.451411	0.173457
0.627317	0.0553208	0.318417
0.463556	-0.0102489	0.103696
0.467475	0.656746	0.137291
0.573545	0.486606	0.292056
0.38423	0.321321	0.355403
0.578136	0.730607	0.215472
0.475186	0.283511	0.29121
0.401939	0.320848	0.141776
0.262179	0.700743	0.193196
0.421912	0.71968	0.246516
0.447287	0.254279	0.423698
0.616085	0.345256	0.427252
0.316639	0.278921	0.56806
0.0590997	0.421016	0.166472
0.49616	0.444413	0.210813
0.507413	0.38247	0.127642
0.525038	0.0505919	0.135894
0.696187	0.0780965	-0.0720827
0.571089	0.459805	0.302229
0.387968	0.78946	0.0925042
0.26398	0.387859	0.0312871
0.581762	0.76666	0.15291
0.60678	0.481841	0.301648
0.571187	0.309626	0.299387
0.302007	0.522723	0.0382962
0.167406	0.327917	0.203599
0.468893	0.173417	0.263798
0.561367	0.397484	0.319237
0.303353	0.551446	0.283791
0.261704	0.375167	0.102049
0.608465	0.350765	0.0995486
0.177928	0.439387	-0.0749289
0.287501	0.375657	0.0113982
0.592189	0.236052	0.235436
0.609622	0.773723	0.165446
0.552147	0.778569	0.414678
0.590083	0.834333	0.193265
0.382364	0.575264	0.246941
0.348926	0.409119	0.360682
0.302302	0.310618	0.534741
0.428807	0.582068	0.508573
0.553885	0.451938	0.402465
0.373165	0.22256	0.289354
0.108077	0.233409	0.13218
0.0305584	0.303866	-0.0376155
0.600578	0.19361	0.0367498
0.188458	0.218973	0.44901
0.00173737	0.640655	0.278505
0.409859	0.485507	0.346695
0.298057	0.382958	0.409822
0.559587	0.647133	0.30261
0.504131	0.0851891	0.159734
0.368362	0.203011	-0.0565765
0.198556	0.162259	0.428896
0.303547	0.861786	0.10952
0.281672	0.499527	0.0856823
0.229366	0.425	0.0267797
0.423669	0.308353	0.0384411
0.399644	0.139222	0.114824
0.392653	0.419024	0.0688727
0.643932	0.15423	0.305757
0.205017	0.238346	-0.0393632
0.270718	0.643798	0.327826
0.211081	0.356396	0.346135
0.232307	0.101853	0.208357
0.465413	0.789371	0.0919408
0.832378	0.357291	0.0505017
0.642494	0.303357	0.0348789
0.15223	0.523975	0.331184
0.492925	0.268098	0.333098
0.235081	0.249386	0.368227
0.29919	0.148929	0.22765
0.35376	0.478522	0.507007
0.212076	0.898141	0.120784
0.217577	0.515663	0.173816
0.433147	0.194481	-0.0416148
0.523013	0.779632	-0.124482
0.723575	0.420753	-0.0107508
0.633156	0.216428	0.0700906
0.493429	0.126698	0.189416
0.389924	0.145306	0.106433
0.650509	0.276997	0.539157
0.592955	0.750013	0.106756
0.636206	0.709424	0.198153
0.382929	0.695932	0.40871
0.353123	0.75344	0.445338
0.341343	0.334173	0.0720833
0.117982	0.35561	0.118925
0.546782	0.449709	0.481199
0.339182	0.424591	0.320973
0.14816	0.752806	0.00596432
0.222388	0.429621	-0.0051817
0.312218	0.483958	-0.0815851
0.570639	0.534354	0.37379
0.463415	0.502122	0.108551
0.233271	0.271378	0.0936864
0.500346	0.463483	0.254363
0.557865	0.503472	0.171578
0.494365	0.672049	0.0090519
0.428134	0.545101	0.436737
0.593183	0.656811	0.51892
0.806595	0.288524	0.715353
0.602666	0.601364	0.202455
0.790849	0.815159	0.119985
0.445704	0.569898	0.0156787
0.239369	0.524749	0.176172
0.188994	0.151722	0.0559534
0.421412	0.731296	0.366989
0.0325883	0.573142	0.269625
0.300481	0.159188	0.0603547
0.306838	0.243511	0.0426426
0.385268	0.462892	0.448631
0.36894	0.787549	0.547285
0.508856	0.110837	0.109815
0.818248	0.411053	0.16932
0.353378	0.633625	0.288635
0.604285	0.296519	0.319042
0.531843	0.0943204	0.35697
0.393493	0.586966	0.0448565
0.351079	0.837334	0.48352
0.257323	0.590702	0.43777
0.144108	0.536469	0.115923
0.590869	0.260451	0.169319
0.727223	0.418974	0.0961324
0.710827	0.192665	0.159402
0.241322	0.235698	0.189326
0.512767	0.0653883	0.23969
0.363776	0.703683	0.185874
0.373296	0.0289299	0.0453488
0.339912	0.639076	-0.0435675
0.430233	0.545312	0.307757
0.41175	0.827643	0.539901
0.660781	0.148393	0.236132
0.650437	0.412371	0.566943
0.651156	0.730337	0.307111
0.673911	0.704908	0.228704
0.376451	0.58167	0.0806072
0.315076	0.397834	0.247155
0.58078	0.577862	0.370398
0.356639	0.331533	0.476048
0.405294	0.363591	0.131885
0.209943	0.424568	0.23685
0.622988	0.360014	0.239213
0.0225109	0.715493	0.00247136
-0.102986	-0.0439391	0.213053
0.156733	0.259199	0.115681
0.427178	0.829598	0.0728461
0.342137	0.533956	0.0885879
0.688716	0.711967	0.00559192
0.48191	0.348089	0.0976954
0.681195	0.309199	0.322102
0.481613	0.52937	0.539542
0.224705	0.626516	0.630036
0.441037	0.843958	0.691879
0.213343	0.635919	0.560712
0.165612	0.570728	0.429241
0.534951	0.533235	0.174125
0.631061	0.592848	0.191476
0.364517	0.755228	0.115684
0.60896	0.447922	0.397554
0.580092	0.419073	0.694535
0.449648	0.703496	0.662753
0.341661	0.105172	0.125242
0.557837	0.809754	0.0200641
0.464298	0.506737	0.393821
0.267083	0.0793972	0.00784712
0.577193	0.347989	0.0530781
0.22574	0.754018	0.0373789
0.0768763	0.844104	0.00657202
0.159184	0.282719	-0.0860273
0.306447	0.248798	-0.0984933
0.670429	0.431344	0.418457
0.417795	0.649084	0.242402
0.600849	0.665958	0.166956
0.433151	0.805769	0.774893
0.175987	0.710701	0.607689
0.56504	0.413619	0.573395
0.756019	0.360413	0.584542
0.615877	0.699202	0.184802
0.375813	0.333234	0.167346
0.693436	0.583194	0.29361
0.682513	0.865106	0.0130727
0.23436	0.795696	0.305767
0.369691	0.698873	0.314261
0.434299	0.510901	0.676169
0.308291	0.340965	-0.0472096
0.155574	0.0493765	0.0914325
0.643134	0.631261	0.105034
0.647986	0.868059	0.103082
0.531948	0.345452	0.120205
0.221532	0.466917	0.0742491
0.208826	0.573631	0.241821
0.536249	0.668956	-0.0294742
0.378679	0.713739	-0.0693765
0.291031	0.834752	0.117713
0.430008	0.782132	0.366705
0.572285	0.580484	0.385407
0.35134	0.444621	0.619048
0.601206	0.48654	0.409844
0.706509	0.480204	0.4049
0.525342	0.454162	0.511429
0.475995	0.673099	0.187079
0.663843	0.571576	0.525543
0.550169	0.348692	0.566733
0.411865	0.244532	0.351088
0.339111	0.265469	0.347181
0.314072	0.255963	0.536988
0.441819	0.31581	0.381623
0.118126	0.702397	-0.0231853
0.207462	0.67262	0.0988438
0.0517162	0.778577	0.0756189
0.642856	0.889865	0.0673757
0.498869	0.817088	0.204694
0.447376	0.888201	0.0777301
0.576331	0.792015	0.275041
0.808635	0.16407	0.502679
0.705716	0.342556	0.233736
0.82297	0.42141	0.18582
0.583721	-0.0990358	0.416382
0.450642	0.295941	0.173892
0.32304	0.0899997	0.379437
0.295448	0.31363	0.252735
0.189033	0.928943	0.515678
0.501137	0.100022	0.379395
0.420497	0.490442	0.645005
0.210114	0.565569	0.145736
0.337318	0.735875	0.222011
0.394659	0.650127	0.254873
0.401823	0.543139	0.173005
0.47042	0.442839	0.542831
0.573838	0.663982	0.707284
0.102327	0.443179	0.499238
0.614928	0.439803	0.32307
0.40462	0.0698043	0.102054
0.301826	0.240963	0.102455
0.648292	0.580365	0.182702
0.784062	0.426605	0.125545
0.360156	-0.00939778	0.135852
0.343905	0.276304	0.326019
0.51513	0.0549521	0.525124
0.660278	0.572114	0.270127
0.525068	0.692448	0.19179
0.502478	0.720585	0.111508
0.577867	0.34376	-0.00903041
0.479809	0.134663	0.528404
0.347839	0.632948	0.0501444
0.574141	0.288624	0.30537
0.623426	0.509741	0.659487
0.273897	-0.0615719	0.484329
0.19685	0.868093	0.445446
0.467718	0.256505	0.64948
-0.0179301	0.370034	0.412206
0.0352773	0.650469	0.274997
0.00898094	0.745813	0.405195
0.314983	0.6198	0.25622
0.844905	0.529528	0.275468
0.849975	0.110783	0.255729
0.829056	0.181769	0.390941
0.528728	0.0846612	0.232482
0.648545	0.259254	0.371741
0.663438	0.0229027	0.176989
0.485655	0.428903	0.0152822
0.325243	0.684219	0.28828
0.551389	0.420415	0.220901
0.377206	0.188738	0.334512
0.586963	0.551607	0.385624
0.776384	0.0360548	0.482584
0.382174	0.355467	0.421679
0.319049	0.323153	0.256543
0.427664	0.24598	0.237243
0.0865045	0.593531	0.189382
0.556462	0.854939	0.0684448
0.357897	0.608339	0.376767
0.271502	0.199605	0.462176
0.396337	0.590125	0.509039
0.146096	0.517825	0.701571
0.370946	0.351488	0.866391
0.225954	0.373706	0.63257
0.625961	0.606695	0.71706
0.88371	0.557125	0.698194
0.737869	0.355124	0.567727
0.372133	0.51594	0.619021
0.616579	0.188455	0.307013
0.667421	0.349283	0.145613
0.625158	0.803982	0.360785
0.5442	0.355635	0.593389
0.752971	0.488389	0.498943
0.40441	0.249849	0.25274
0.317128	0.449919	0.412859
0.630301	0.339995	0.341782
0.441369	0.326482	0.269538
0.266802	0.290718	0.389439
0.117298	0.719417	0.371941
0.0433522	0.602226	0.541105
0.821098	0.710688	0.283571
0.476217	0.622834	0.0669365
0.0666005	0.822271	0.235796
0.18603	0.510306	0.0161527
0.178389	0.671903	0.191247
0.244924	0.687018	0.0474655
0.696195	0.445414	0.210719
0.802184	0.0771597	0.584053
0.70784	0.789052	0.337727
0.731566	0.541111	0.453044
0.550497	0.301666	0.521511
0.589687	0.47235	0.466942
0.48014	0.439075	0.629093
0.656235	0.071616	0.732596
0.809789	0.0512323	0.603833
0.709124	0.320499	0.603698
0.613222	0.365598	0.622246
0.622815	0.897623	0.687575
0.569112	0.505288	0.464022
0.426431	0.149134	0.725356
0.20368	0.794988	0.559593
0.166859	0.169191	0.475578
0.667494	0.228125	0.455983
0.552619	0.923394	0.724316
0.397329	0.497022	0.432075
0.211563	0.423089	0.577723
0.207281	0.84857	0.456201
0.506175	0.435426	0.29777
0.394447	0.44446	0.385587
0.383976	0.342987	0.296394
0.636401	0.692098	0.0524876
0.446268	0.254562	0.191036
0.296641	0.371969	0.315318
0.583864	0.186652	0.11087
0.470516	0.538736	0.266783
0.594643	0.0185855	0.315159
0.691419	0.486459	0.528029
0.881333	0.497907	0.707907
0.827286	0.0846244	0.299884
0.473653	0.842551	0.262251
0.688232	0.810496	0.284866
0.567772	0.860127	0.605315
0.273426	0.769309	0.541086
0.279256	0.805235	0.473974
0.36807	0.875783	0.468052
0.0722303	0.595705	0.639146
0.573153	0.473232	0.654861
0.477658	0.229104	0.35303
0.407386	0.33227	0.418797
0.644238	0.129559	0.546209
0.388157	0.356169	0.258467
0.549052	0.13807	0.457888
0.397404	0.415746	0.54347
0.61067	0.370233	0.498914
0.544908	0.561604	0.611767
0.153939	0.621806	0.32405
0.379069	-0.0196698	0.332957
-0.0688115	0.0923414	0.379509
0.415311	0.559093	0.481108
0.490633	0.467633	0.235864
0.460525	0.685271	0.210735
0.395768	0.320772	0.0721451
0.221571	0.76664	0.0924815
0.0836853	0.134495	0.41385
0.626806	0.258225	0.300501
0.475247	0.419287	0.228439
0.504087	0.10867	0.300168
0.423065	0.55979	0.391556
-0.0147667	0.116857	0.462352
0.310966	0.540643	0.525256
0.240666	0.354935	0.563167
0.43439	0.731117	0.576361
0.278471	0.664149	0.448924
0.328322	0.86264	0.524702
0.358203	0.186978	0.650935
0.579502	0.156328	0.421325
0.0904848	0.362414	0.448547
0.429903	0.602001	0.500723
0.469939	0.77936	0.534739
0.150626	0.56799	0.24657
0.178285	0.706407	0.183442
0.0938273	0.556191	0.324842
0.236103	0.408045	0.426518
0.316463	0.459637	0.493917
0.246713	0.24956	0.396682
0.0164942	0.661097	0.101812
0.030087	0.878275	0.102689
0.42041	0.306717	0.559565
0.570383	0.477021	0.208384
0.385483	0.486029	0.0374582
0.16912	-0.00067627	0.465168
0.17722	0.819288	0.36471
0.190142	0.313115	0.418118
0.170215	0.224232	0.393588
0.15704	0.452679	0.619225
0.346968	0.708967	0.593993
0.184187	0.389921	0.473051
0.319689	0.409747	0.370547
0.533515	0.174485	0.602089
0.538187	0.379623	0.444569
0.373848	0.214488	0.27606
0.162918	0.557855	0.0856217
-0.0615604	0.537717	0.25002
0.117795	0.091776	0.345974
0.156831	0.594979	0.210785
0.358101	0.670524	0.20497
0.496891	0.593133	0.646882
0.00148969	0.675158	0.303431
0.503397	0.681356	0.484087
0.655539	0.791229	0.488052
0.391289	0.301752	0.381108
-0.0110794	0.689869	0.268876
0.696684	0.608657	0.569348
0.321971	0.632729	0.392528
0.455905	0.384623	0.319289
0.199083	0.635319	0.45641
0.104515	0.850466	0.260001
-0.0952619	0.451738	0.568889
0.0842213	0.67194	0.623936
0.495548	0.82836	0.618116
0.613978	-0.0390752	0.625725
0.709178	0.150657	0.415311
0.751684	0.549482	0.398717
0.519542	0.747656	0.434377
0.196977	0.581881	0.120426
0.0133694	0.79348	0.197047
0.261032	0.0221562	0.317553
0.143193	0.690657	0.450164
0.411637	0.553576	0.313256
0.210615	0.791104	0.247759
0.778377	0.642895	0.246461
0.783162	0.739923	0.606002
0.270653	0.339892	0.549551
0.589985	0.644592	0.40318
0.300607	0.366915	0.0406066
0.782489	0.668512	0.383198
0.464493	0.715652	0.104209
0.578015	0.484541	0.100131
0.493236	0.537369	0.207573
0.144218	0.425362	0.664708
0.227966	0.300085	0.592673
0.107817	0.693983	0.616717
0.173565	0.370132	0.644383
0.522427	0.213262	0.464428
0.409264	0.385593	0.379002
-0.0316274	0.81024	0.240359
0.296158	0.712985	0.334046
0.406228	0.692113	0.254526
0.302074	0.147238	0.293506
0.331269	0.31186	0.138104
0.661613	0.28573	0.206891
0.406733	0.338796	0.171866
0.31569	0.0765321	0.330245
0.513198	0.607197	0.6774
0.549896	0.443585	0.431571
0.385851	0.668954	0.296501
0.409099	-0.0962989	0.0853746
0.321299	0.733665	0.0688599
0.347793	0.689877	0.160366
0.640568	0.138463	-0.0346112
0.411521	0.0415346	0.596096
0.478124	0.133116	0.40108
0.350922	0.35774	0.581162
0.187937	0.232184	0.490684
0.017347	0.411449	0.451648
0.550543	0.0175992	0.493156
0.475014	0.390224	0.323972
0.454396	0.719453	0.179157
0.525055	0.059016	0.384225
0.327613	0.519557	0.00343712
0.591564	0.758894	0.133246
0.331205	0.634917	0.210892
0.398258	0.53215	0.338661
0.247503	0.730948	0.160676
0.625189	0.692043	0.052207
0.435574	0.636783	0.40252
0.325218	0.661147	0.261467
0.539899	0.552102	0.239253
0.357075	0.771843	0.053576
0.124765	0.9329	0.119794
0.108985	0.602952	0.281798
0.195928	0.914323	0.168039
0.18696	0.78591	0.321752
0.360849	0.649239	0.241568
0.322616	0.753958	0.326474
0.513083	0.671187	0.296067
0.671512	0.836373	0.0984767
0.556571	0.449036	0.108522
0.466334	0.706015	0.45216
0.333653	0.305688	0.00710289
0.558814	-0.0464459	0.334663
0.561836	0.679074	0.650677
0.24365	0.570985	0.40801
0.385428	0.874744	0.262555
0.38735	0.188354	0.253035
0.0458075	0.286778	0.0340382
0.0715805	0.354429	0.033756
0.0629424	0.34545	0.357951
0.0220122	0.311488	0.279539
0.363931	0.799803	0.0405042
0.361301	0.658479	0.338632
0.532573	0.171521	0.163071
0.19294	0.86083	0.475396
0.23648	-0.0405185	0.400548
0.425176	-0.00233212	0.148035
0.300708	0.591717	0.0996255
0.226111	0.101124	0.215192
0.630062	0.20042	0.183275
0.332458	0.260422	0.373673
0.361018	0.76488	0.333166
0.775581	0.70788	0.274109
0.520178	0.28536	0.596234
0.329685	0.0244779	0.420759
0.448652	0.537206	0.0504358
0.185213	0.719378	0.362449
0.396335	0.924647	0.0461012
0.378111	0.0583937	0.211429
0.030005	0.482206	0.0333593
0.235105	0.498356	0.141501
0.168435	0.458006	0.135509
0.222598	0.31908	0.303277
0.287529	0.464259	0.165386
0.189742	0.654559	0.283433
0.248158	0.450675	0.423885
0.302688	0.657681	0.471903
0.494932	0.668514	0.189511
0.471986	-0.0481311	0.40231
0.358719	0.756377	0.174721
0.583152	0.699648	0.0459918
0.638213	0.709899	0.107874
0.472391	0.356983	0.365997
0.296747	0.478981	0.356309
0.344989	0.563856	0.101282
0.382128	0.341146	-0.0638033
-0.0752712	0.526808	0.267702
0.0486111	0.699785	0.203555
0.359742	0.69597	0.343645
0.0418436	0.200816	-0.0644333
0.162637	0.155298	0.411269
0.0410948	0.549053	0.235672
0.255136	0.507302	0.172175
0.280756	0.228459	0.100352
0.467705	0.743405	-0.0488916
0.732164	0.761397	0.294263
0.598204	0.627327	0.100638
0.473021	0.505311	0.218079
0.377654	0.130788	0.0650181
0.385411	0.386932	0.346116
0.155844	0.756671	0.139197
0.249871	0.555343	0.464678
0.471846	0.419231	0.105783
0.319413	0.589205	0.0621438
0.189465	0.710099	0.320043
0.223743	0.609429	0.2626
0.299506	0.463036	0.467252
0.232686	0.248964	0.346123
0.467811	0.432253	-0.042878
0.668385	0.749893	-0.0756822
0.443641	0.657347	0.534044
0.607333	0.493218	0.44555
0.510834	0.586215	0.205379
0.353691	0.369794	0.0951987
0.789398	0.255976	0.330433
0.209751	0.154019	0.341111
0.653615	0.553161	0.526946
0.479917	0.717528	0.246068
0.429655	0.895012	0.386222
0.571171	0.611882	0.267836
0.469202	0.446994	0.249551
0.425785	0.566593	0.218695
0.528044	0.28853	0.11871
0.187797	0.406215	0.457404
0.381838	0.904816	0.430075
0.431779	0.442199	0.310209
0.536279	0.693685	0.372315
0.612731	0.786349	0.0279774
0.592469	0.628959	0.472176
0.409348	0.678933	0.209126
0.155963	0.703899	0.451501
0.0605891	0.437112	0.366244
0.0209928	0.298121	-0.0110277
0.104222	0.298786	0.470864
0.772876	0.359212	0.35669
0.172616	0.463581	0.367574
0.445558	0.150169	0.520852
0.49213	0.439393	0.189112
0.350513	0.367454	0.29051
-0.0561956	0.472128	0.108575
0.395046	0.0368913	0.423214
0.541464	0.0427511	0.353887
0.589586	0.526852	0.137124
0.622423	0.245647	0.225173
0.515193	0.473461	0.253411
0.228792	0.542158	0.638545
0.522885	0.754208	0.433546
0.270742	0.608055	0.183673
0.369231	0.499475	0.276731
0.435388	0.617868	0.219634
0.256789	0.685908	0.278058
0.332934	0.38272	0.219305
0.324031	0.882224	0.317772
0.662899	0.622844	0.48342
0.504554	0.755515	0.360128
0.502389	0.529272	0.327435
0.259967	0.851056	0.438056
0.693932	0.240439	0.29884
0.817913	0.846214	0.386993
0.388047	0.292518	0.456921
0.257332	0.114795	0.233021
0.391231	0.546934	0.327435
0.190851	0.507273	0.227992
0.273796	0.668622	0.0573051
0.0790977	0.601225	0.371556
0.47611	0.638771	0.391052
0.371142	0.397886	0.237784
0.466644	0.529679	0.252882
0.7812	0.642869	0.194677
0.575174	0.834314	0.289678
0.555987	0.662307	0.313527
0.49486	0.244468	0.371562
0.360435	0.598244	0.428547
0.479144	0.610965	0.347355
0.108706	-0.0398814	0.597326
0.377266	0.367167	0.356211
0.304263	0.439776	0.243087
0.316591	0.647908	0.136713
0.5937	0.422361	-0.0631179
0.706857	0.343709	0.573761
0.49824	0.141797	0.547534
0.521962	0.735304	0.388615
0.46676	0.873253	0.413886
0.48464	0.330328	0.264677
0.330692	0.956892	0.207677
0.2837	0.815413	0.306889
0.528794	0.346435	0.390878
0.267315	0.724536	0.331583
0.154192	0.537827	0.084986
0.333303	0.629982	0.383377
0.667416	-0.0563884	0.61152
0.564279	0.671218	0.452796
0.563194	0.690913	0.264423
0.585749	0.573918	0.269361
0.490785	0.0617977	0.350693
0.615607	0.00198961	0.300147
0.450404	0.203532	0.236418
0.408273	0.740207	0.115131
0.237958	0.715757	0.316556
0.416842	0.530513	0.413735
0.320121	0.159843	0.449046
0.474071	0.839092	0.468206
0.450333	0.443911	0.372996
0.134467	0.556021	0.530104
0.693332	0.366341	0.432225
0.453104	0.530729	0.275204
0.393631	0.962341	0.312759
0.185653	0.614307	0.336543
0.00743389	0.556458	0.527952
0.170837	0.293381	0.606001
0.48462	0.601193	0.323054
0.392953	0.497141	0.300673
0.618045	0.931248	0.406865
0.672645	0.815997	0.272255
0.287535	0.566353	0.452531
0.243681	0.0780135	0.318099
0.377946	0.17798	0.297014
0.612217	0.393399	0.508919
0.527391	0.0965092	0.326845
0.195689	0.0792776	0.271187
0.63787	0.25673	0.422095
0.625503	-0.0976664	0.31066
0.373167	0.713984	0.371623
0.814154	0.697365	0.276044
0.593022	0.806435	0.529922
0.547136	0.667595	0.656143
0.4268	0.5049	0.505638
0.197857	0.512415	0.583184
0.00418179	0.130203	0.363629
0.467398	0.412095	0.492054
0.25556	0.652308	0.307593
0.00577799	0.876706	0.473904
0.0681978	0.827709	0.47184
0.280795	0.81979	0.374312
0.0839327	0.699219	0.403077
0.206624	0.736178	0.410797
-0.0265048	0.778472	0.483746
0.21634	0.727455	0.387386
0.226771	-0.0959078	0.521398
0.3733	-0.0660211	0.381401
0.0440168	0.435732	0.246146
0.277217	0.848114	0.432993
0.135264	0.25521	0.480862
0.175869	0.758293	0.354004
-0.118941	0.741054	0.294999
0.0685211	0.184395	0.652247
0.0290099	0.535688	0.435787
0.18243	0.455862	0.678302
0.0153169	0.179216	0.375962
0.228731	0.26017	0.43103
0.240099	0.487654	0.401841
0.229484	0.730975	0.229662
0.385023	0.823403	0.585307
0.741334	0.836009	0.21584
0.465185	0.429133	0.284396
0.600075	0.743921	0.400164
0.19264	0.566202	0.804394
0.490676	0.191552	0.246225
0.603211	0.177649	0.331865
-0.0592279	-0.0905278	0.413855
0.37194	0.0282207	0.456508
0.384116	0.276591	0.0178719
0.364133	0.0329574	0.251686
0.200618	0.359689	0.26133
0.522061	0.792414	0.464599
0.649431	0.669961	0.243483
0.636205	0.33668	0.340321
0.30901	0.717954	0.402795
0.578572	-0.0338154	0.475212
-0.0339672	0.761844	0.456518
0.134683	0.50883	0.541057
0.264699	0.402282	0.346056
0.416899	-0.0441359	0.577419
0.414607	0.841184	0.641108
0.586317	0.514389	0.572883
0.475272	0.182927	0.414122
0.31835	-0.0345929	0.0404895
0.198324	0.623593	0.280806
0.0996739	0.0528247	0.413365
0.48117	0.639585	0.492083
0.720153	0.286108	0.475041
0.573077	0.672546	0.53131
0.341947	0.781977	0.410494
0.637378	0.546332	0.186805
0.601458	0.411859	0.331027
0.621359	0.409651	0.599607
0.205128	0.428725	0.297397
0.247569	0.0645548	0.137291
0.14734	0.353443	0.162745
0.357364	0.482528	0.386987
0.34727	0.712079	0.314734
0.391245	0.28122	0.364865
0.280902	0.693385	0.328046
0.565068	0.255603	0.406026
0.204474	0.419481	0.522896
0.225948	0.64638	0.54654
0.265717	0.261606	0.467772
0.108922	0.0725007	0.397672
-0.0128257	0.805612	0.382187
0.388576	-0.0387492	0.234802
0.426351	0.93474	0.10609
0.28288	0.791911	0.234319
0.0597442	0.396047	0.564638
0.212318	0.619626	0.239805
0.47414	0.552188	0.436473
0.268797	0.583684	0.496655
0.194539	0.369257	0.476339
0.107001	0.165298	0.513126
0.0431804	0.625639	0.313165
-0.0617695	0.46609	0.438826
0.470378	0.378335	0.317223
0.494187	0.85847	0.112437
0.42071	0.7613	0.182021
0.3839	0.889509	0.304808
0.227097	0.515655	0.381446
0.544144	-0.0755709	0.40708
0.151082	0.306652	0.543266
0.163092	0.263282	0.594739
-0.0052985	0.344377	0.388764
-0.0181507	0.769566	0.431571
0.532978	0.712673	0.383483
0.609326	0.768914	0.430335
0.281211	0.624778	0.391135
0.219069	0.26745	0.357449
0.52569	0.717127	0.19972
0.464504	0.108516	0.35071
0.565141	0.226489	0.10865
0.19216	-0.0465569	0.425754
-0.0883491	0.455355	0.352668
0.309258	0.940004	0.330555
0.145484	0.426139	0.263158
0.0962584	0.782442	0.115164
0.20541	0.923559	0.444621
0.6711	0.871391	0.485369
0.687282	0.583163	0.334556
0.357869	0.0333046	0.315036
0.609049	0.52986	0.226902
0.27667	0.892037	0.375177
0.575483	0.923078	0.249595
0.339228	0.838693	0.446693
0.529447	0.686645	0.512953
0.41002	0.349849	0.503266
0.516137	0.62995	0.368424
0.35705	0.74099	0.16627
0.419937	0.899323	0.261605
0.239967	0.890868	0.564465
0.070279	0.443344	0.508474
0.31857	0.663942	0.190856
0.243753	0.626088	0.380214
0.577401	0.28608	0.226762
0.339498	0.251348	0.365113
-0.0585404	0.466521	0.107578
0.0701666	0.254385	0.453638
0.0608179	0.867089	0.419948
0.370558	0.971494	0.373226
0.531249	0.174265	0.485423
0.309738	0.584771	0.48835
0.220004	0.527219	0.242962
0.269785	0.182371	0.0258623
0.668978	0.685781	0.377923
0.498219	0.761254	0.22971
0.303284	0.674766	0.21924
0.045339	0.876125	0.317419
0.299287	0.863649	0.220506
0.18781	0.314674	0.301285
-0.0679775	0.733562	0.52191
0.371678	0.90782	0.338094
0.638982	-0.0971534	0.221693
0.177756	0.932359	0.268596
0.265409	0.463399	0.541712
0.465706	0.516507	0.550648
0.496021	0.641491	0.267051
0.551741	0.509673	0.266511
0.45022	0.600985	0.435604
0.422261	0.0905211	0.357037
-0.0367376	0.52014	0.209935
0.0121409	0.260646	0.258126
0.13354	0.668209	0.285128
0.340402	0.526588	0.416501
-0.113818	0.386342	0.208834
0.509293	0.352783	0.216664
0.620989	0.481593	0.354374
0.447312	0.119658	0.238377
0.425166	0.80375	0.180818
0.234057	0.750064	0.209288
0.206479	0.0888044	0.273723
0.529291	0.02801	0.273077
0.174419	-0.0281685	0.532135
0.477685	0.475455	0.542699
-0.0225028	0.821643	0.41353
0.13508	0.876793	0.305704
0.793838	0.169281	0.299618
0.476289	0.0845251	0.421999
-0.148534	0.57281	0.529845
0.542221	0.101229	0.625568
0.400825	0.811946	0.320581
0.457774	0.147424	0.071342
0.554656	0.74223	0.246963
-0.118955	0.209255	0.292398
0.00245478	0.770137	0.275105
0.282799	0.856522	0.101522
0.629907	0.328295	0.209686
0.756419	0.451409	0.140586
0.756894	0.228956	0.260925
0.429686	0.400467	0.191109
0.808849	0.611245	0.137572
0.546096	0.559963	0.323427
0.818842	0.157514	0.311079
0.350415	-0.194566	0.240007
0.392974	0.4192	0.249351
0.432459	0.352	0.423304
0.588868	-0.0662994	0.148923
0.700787	0.585233	0.272207
0.52328	0.570788	0.186872
0.520583	0.851641	0.325871
0.0696232	0.283315	0.302698
0.251679	0.455899	0.156107
0.563465	0.661206	0.117424
0.589358	0.621775	0.163893
0.095418	0.281404	0.253746
0.284648	0.813906	0.474926
0.48936	0.47545	0.158551
0.559438	0.4731	0.112366
0.651491	0.426188	-0.0447012
0.722569	0.0902272	0.273025
0.311215	-0.0615839	0.367714
0.444341	0.414568	0.275097
0.683798	0.179546	0.359212
0.60759	0.621249	0.631446
0.158702	0.809096	0.159704
0.224279	0.48863	0.582925
0.475174	0.724253	-0.0377381
0.360714	0.17299	0.761975
-0.115046	0.585998	0.215915
0.203899	0.766165	0.4037
0.117562	0.392249	0.237487
0.545248	0.573434	0.382156
0.486034	0.596444	0.479434
0.682098	0.331807	0.531212
0.375954	0.159053	0.336475
0.39654	0.631491	0.14625
0.847419	0.359893	0.261467
0.761182	0.309617	0.468496
0.401369	0.285772	0.224709
0.254334	-0.0877175	0.168474
0.344644	0.327936	0.433508
0.737235	-0.0340225	0.150788
0.4875	0.339468	0.455909
0.646143	0.398083	0.326394
0.192029	0.730706	0.336737
0.391109	-0.044378	0.285051
0.290957	0.791277	0.615179
0.325743	0.440477	0.333429
0.449659	0.286193	0.459483
0.525345	0.729081	0.344926
0.241547	0.411068	0.30895
0.735299	0.42238	0.409842
0.426918	0.51509	0.249193
0.657811	0.52872	0.0561794
0.511987	0.710914	0.24426
0.493307	0.465952	0.266984
0.180328	0.188929	0.356919
0.06651	0.163666	0.337784
0.481836	0.406339	0.168428
0.565273	0.588484	0.246401
0.432508	0.151293	0.505281
0.0492793	0.63222	0.302832
0.339251	0.329917	0.50355
0.39082	-0.0576161	0.215614
0.69277	0.298427	0.351396
0.424113	0.698874	0.43246
0.253092	0.453754	0.322503
0.414801	0.39907	0.337888
0.0645808	0.0891764	0.320768
0.203451	0.206204	0.014511
0.0026995	0.209538	0.120469
0.28971	0.153117	0.466937
0.613362	-0.0148321	0.433088
0.576833	0.618105	0.0475318
0.174679	0.028423	0.28724
0.0240356	0.128792	0.065543
0.506653	0.710098	0.103632
0.679544	0.248467	0.308066
0.0730731	0.718398	0.18952
0.274395	0.313327	0.371706
0.0992346	0.679099	0.436355
0.217114	0.394483	0.496147
-0.0249167	0.0919647	0.494784
-0.0175668	0.757341	0.34072
0.265103	0.424722	0.545598
0.295917	0.0834526	0.470619
0.697486	-0.211625	0.262145
0.722796	-0.0533002	0.256509
0.456392	0.0156841	0.449459
0.1958	0.704685	0.229318
0.0477829	0.110822	0.0778187
0.193253	0.362604	0.292901
0.290538	0.489981	0.0818975
0.626678	0.718018	0.242839
0.403584	0.261852	0.466336
0.0901929	0.766144	0.538824
0.352029	0.723555	0.680315
0.263427	0.669029	0.395208
0.0345322	0.623894	0.534339
0.216086	0.362043	0.340929
0.393736	0.707148	0.489856
0.505165	0.733317	0.504547
-0.0140644	0.462797	0.381734
0.536689	0.600868	0.137427
0.218809	0.489565	0.267692
0.0880135	0.733663	0.0942133
0.0232732	0.417895	0.264559
0.29341	0.577075	0.242414
0.118405	0.35256	0.0627475
0.57714	0.850894	0.245007
0.204025	0.694086	0.271674
0.157519	0.934453	0.272881
0.109527	0.568681	0.225409
-0.000907915	0.436805	0.42819
-0.0791304	0.375321	0.467183
0.142551	0.573711	0.50646
0.235345	0.227343	0.407254
0.305178	0.370358	0.657186
0.221321	0.446059	0.344177
0.306884	0.723313	0.302375
0.116392	0.801105	0.197377
0.176358	0.300977	0.0376054
0.478418	0.392133	0.10933
-0.0605539	0.824768	0.0686858
0.305486	0.561221	0.142273
0.219221	0.523479	0.0696481
0.0931074	0.654183	-0.0635628
0.0036762	0.222809	0.0391643
0.431141	0.169225	-0.114812
0.60726	0.806499	0.030484
0.302254	0.331041	0.207451
0.126038	0.0243866	0.391448
0.590937	0.126695	0.348578
0.233737	0.593622	0.134513
0.376944	0.706042	0.384917
0.0895505	0.703231	0.311179
0.305014	0.0955147	0.43306
0.170627	0.762752	0.574922
	0.0340474	0.338623
	0.641235	0.422874
	0.684834	0.314571
	0.735911	0.158514
	-0.0254706	0.276715
	0.618352	0.155482
	0.553486	0.107436
	0.693703	0.120965
	0.679528	0.141676
	0.540497	-0.067777
	0.625162	0.0266231
	0.325429	0.306826
	0.312467	0.212088
	0.765384	0.164491
	0.50868	0.172489
	0.702985	0.385356
	0.464621	0.538546
	0.864831	0.353177
	0.25006	0.19591
	0.328122	0.167416
	0.264196	0.423068
	0.482373	0.302266
	0.460703	0.318833
	0.694699	0.396029
	0.736398	0.30804
	0.787993	0.205626
	0.487561	0.132282
	0.806919	0.110238
	0.661004	0.246633
	0.275277	0.412867
	0.229859	0.196936
	0.589408	0.236356
	0.416664	0.317195
	0.314274	0.108945
	0.8306	0.183391
	0.761651	0.0528429
	0.658573	0.116866
	0.63643	0.138827
	0.899813	0.157526
	-0.0237493	0.326773
	0.311595	0.264279
	0.0788111	0.29588
	0.546498	0.309735
	0.343695	0.346429
	0.630147	0.215144
	0.912161	0.422526
	0.846464	0.3579
	0.705257	0.26594
	0.784833	0.307073
	0.652079	0.170958
	0.591167	0.287741
	0.658199	0.390602
	0.279753	0.559701
	0.432163	0.467582
	0.596626	0.443652
	0.735006	0.158512
	0.6122	0.280364
	0.149923	-0.016325
	-0.0932413	-0.0350298
	0.629776	0.328981
	0.0612179	0.343435
	0.466783	0.217041
	0.102475	0.54746
	0.0193239	0.170043
	0.766057	0.533336
	0.832614	0.220536
	0.828618	0.337163
	0.630254	0.328746
	0.82619	0.496571
	0.473065	0.456327
	0.648943	0.393622
	0.448461	0.2508
	0.683474	0.330916
	0.116797	0.254694
	0.0988248	0.150472
	0.227192	0.36858
	0.529544	0.384169
	0.608506	0.150201
	0.260082	0.340726
	0.528187	0.119461
	0.423488	0.000421013
	0.558089	0.421365
	0.335198	0.338919
	0.845182	0.385357
	0.61806	0.183877
	0.787726	0.442745
	0.836003	0.424213
	0.586986	0.380808
	0.431562	0.269333
	0.738536	0.535385
	0.423656	0.34059
	0.804484	0.458962
	0.739122	0.471313
	0.59255	0.228496
	0.370941	0.180027
	0.644939	0.266335
	0.500388	0.310402
	-0.00658132	0.0952968
	0.145941	0.449809
	0.938957	0.457922
	0.744891	0.370482
	0.897111	0.460476
	0.901514	0.0955618
	0.7877	0.170869
	0.447018	0.0199457
	0.688193	0.235896
	0.803848	0.188847
	0.693118	0.268435
	0.456956	0.359271
	0.556415	0.377015
	0.619819	0.405728
	0.328776	0.376141
	0.209824	0.329867
	0.716423	0.2748
	0.759031	0.557503
	0.411988	0.534815
	0.539871	0.657217
	0.695032	0.546438
	0.591646	0.227489
	0.855639	0.237207
	0.504563	0.135571
	0.767996	0.047894
	0.504909	0.336135
	0.210002	0.522513
	0.774519	0.228661
	0.59919	0.49105
	0.0589823	0.208621
	0.168297	0.250146
	0.597892	0.14883
	0.291179	0.102865
	0.60847	0.26887
	0.694036	0.19438
	0.426957	0.280529
	0.493378	0.517432
	0.747737	0.592386
	0.611432	0.412404
	0.161291	0.470065
	0.918295	0.40357
	0.400749	0.510733
	0.664666	0.429963
	0.302692	0.64049
	0.512572	0.573394
	0.467865	0.580176
	0.878304	0.185984
	0.853398	0.297935
	0.438633	0.201817
	0.903397	0.533689
	0.771695	0.729636
	-0.107521	0.464358
	0.736382	0.573126
	-0.0373799	0.423051
	0.70741	0.167826
	0.149893	0.0542803
	0.632694	0.323009
	0.330292	0.359286
	-0.122368	0.0722137
	0.524784	0.259852
	0.838496	0.385784
	0.798388	0.556534
	0.722099	0.712557
	0.478903	0.516212
	0.784586	0.545448
	0.274689	0.39819
	0.237686	0.604539
	0.829142	0.565209
	0.646109	0.404957
	0.412427	0.564706
	0.552392	0.366216
	0.73603	0.240978
	0.501366	0.125703
	0.843871	0.178717
	0.40039	0.406941
	0.414714	0.653916
	0.307937	0.146201
	0.523607	0.245715
	0.620193	0.243472
	0.390245	0.334875
	0.515256	0.0932299
	0.543853	0.163669
	0.556894	0.194994
	0.35926	0.184742
	0.297171	0.345522
	0.104674	0.24857
	0.7558	0.485256
	0.442555	0.471626
	0.0774994	0.473436
	0.315064	0.263866
	0.692344	0.546884
	0.753795	0.570899
	0.840047	0.554324
	0.282548	0.477162
	0.342787	0.221661
	0.260343	0.178234
	0.448562	0.140793
	0.799509	-0.0587914
	0.207253	0.0619659
	0.651378	0.148422
	0.251688	0.362949
	0.424483	0.188164
	0.2639	0.293848
	0.446221	0.41138
	0.0989976	0.141529
	0.223042	0.329681
	0.379019	0.235713
	0.326016	0.450792
	0.744044	0.528672
	0.103008	0.460242
	0.368915	0.415735
	0.296475	0.533528
	0.824844	0.615987
	0.507132	0.772375
	0.547542	0.409451
	0.348564	0.506987
	0.449614	0.421522
	-0.0545545	0.182987
	0.736085	0.402212
	0.16139	0.71954
	0.378102	0.534455
	0.597983	0.215962
	0.234374	0.433042
	0.589576	0.357192
	0.204482	0.36356
	0.386533	0.5176
	0.0716694	0.667658
	0.438134	0.586256
	0.65209	0.507888
	0.40242	0.431345
	0.646288	0.718912
	0.537226	0.637292
	0.594497	0.620642
	0.258859	0.569727
	0.810026	0.299551
	0.652079	0.341453
	0.461192	0.528517
	0.349085	0.261796
	0.310612	0.215162
	0.488722	0.593387
	0.355969	0.647373
	0.419372	0.247318
	0.442168	0.613099
	0.37273	0.62808
	0.210959	0.561915
	0.537519	0.276449
	0.325203	0.340429
	0.505945	0.445561
	0.7961	0.202144
	0.492134	0.473151
	0.652551	0.523814
	0.797976	0.593396
	0.0058536	0.558217
	0.727551	0.512976
	0.491624	0.617251
	0.270405	0.19671
	0.824911	-0.0244617
	0.012332	0.143822
	0.559037	0.13995
	0.693589	0.0694565
	0.429999	-0.0195409
	0.484359	0.112786
	0.125253	0.379727
	0.265815	0.293206
	0.565051	0.286928
	0.207127	0.515966
	0.563079	0.475927
	0.538093	0.426372
	0.558616	0.452408
	0.590253	0.350354
	0.638554	0.29828
	0.431339	0.290474
	0.100895	0.467132
	0.679501	0.531815
	0.448413	0.325339
	0.797088	0.498787
	0.213203	0.649121
	0.106023	0.48387
	0.796002	0.282705
	0.436518	-0.00760255
	0.730734	0.0978765
	0.221285	0.302513
	0.487862	0.456845
	0.408684	0.142772
	0.431208	0.330541
	0.155306	0.469865
	0.637383	0.507371
	0.0956407	0.47765
	0.412406	0.436212
	0.684524	0.554922
	0.352557	0.456112
	0.425267	0.169124
	0.496653	0.39683
	0.417987	0.450153
	0.590782	0.687781
	0.199319	0.529227
	0.709014	0.454929
	0.55333	0.416477
	0.529298	0.374079
	0.815612	0.341294
	0.226784	0.171226
	0.760344	0.110272
	0.211112	0.388814
	0.509915	0.175353
	0.427306	0.309926
	0.00858422	0.613482
	0.341174	0.412623
	0.097936	0.32983
	0.297603	0.30702
	0.546708	0.313085
	0.754865	0.415215
	0.622847	0.385994
	0.514629	0.557512
	0.583645	0.667657
	0.616692	0.364507
	0.56898	0.320865
	0.609943	0.321088
	0.143935	0.416724
	0.805198	0.362683
	0.499652	0.444525
	0.378145	0.230735
	0.117301	0.00229089
	0.200745	0.0309149
	0.780157	0.345289
	0.342792	0.382192
	0.269774	0.306328
	0.594974	0.390556
	0.53518	0.175394
	0.617911	0.243667
	0.885631	0.122513
	0.731069	0.170138
	0.44576	0.322911
	0.344066	0.455012
	0.741088	0.562521
	0.759083	0.161
	0.338866	0.28479
	0.410936	0.356596
	0.526657	0.095987
	0.365117	0.30502
	0.290645	0.45624
	0.322274	0.399595
	0.333147	0.515867
	0.874251	0.370005
	0.308286	0.0411441
	0.49822	0.277106
	0.256218	0.151558
	0.166162	0.253198
	0.408367	0.329221
	0.585865	0.346266
	0.875024	0.188845
	0.427672	0.0894902
	0.611514	0.115135
	0.827426	0.199167
	0.267993	0.11343
	0.684503	0.245408
	0.320007	0.34751
	0.238254	-0.0311611
	0.571857	0.340924
	0.742308	0.253775
	0.145859	0.161404
	0.532944	0.34535
	0.755821	0.309654
	0.41715	0.208863
	0.262162	0.156345
	0.65106	0.618181
	0.327821	0.251526
	0.462239	0.434833
	0.634579	-0.0343169
	0.196832	0.212901
	0.73609	0.454805
	0.552291	0.518565
	0.581179	0.413083
	0.247198	0.150542
	0.670992	0.215725
	0.508098	0.242663
	0.746506	0.337126
	0.60291	0.178003
	0.337829	0.217097
	0.178753	0.358477
	0.511532	0.642879
	0.685668	0.570284
	0.727922	0.218211
	0.827498	0.46479
	0.645234	0.515733
	0.145763	0.746341
	0.306707	0.638446
	0.21763	0.632495
	-0.0328737	0.313777
	0.656813	0.449846
	0.345366	0.116934
	0.629208	0.523059
	0.496716	0.255689
	0.701616	0.344528
	0.0690874	0.455417
	0.833816	-0.0264377
	0.191966	0.59675
	0.344461	0.286549
	0.618811	0.115074
	0.731856	0.495328
	0.317007	0.29663
	0.0865811	0.399432
	-0.0804264	0.223395
	0.360701	0.23288
	0.644222	0.256077
	0.587103	0.256043
	0.159506	0.06756
	0.444065	0.118653
	0.24122	0.10546
	0.489484	0.0273308
	0.725555	0.0596293
	0.409617	0.196227
	0.29709	0.512495
	0.815326	0.351626
	0.231952	0.554237
	0.857579	-0.113731
	0.0642056	0.0414409
	0.652581	0.00204984
	0.0716745	0.207338
	0.119208	-0.0392498
	0.451452	0.0849317
	0.557639	0.288267
	0.800793	0.357005
	0.545433	0.343758
	0.629689	0.438683
	0.677721	0.261691
	0.0211654	0.124897
	0.350037	0.0367904
	0.115169	0.222434
	0.245648	0.173106
	0.483421	-0.0643904
	0.587045	-0.0231539
	0.56179	0.0255275
	0.549006	-0.00473447
	0.690325	0.234531
	0.586316	0.270779
	0.890555	0.0259136
	0.185998	0.448733
	-0.0612637	0.41214
	0.32207	0.105969
	0.763726	0.457714
	0.30925	0.195235
	0.848308	0.161722
	0.710194	0.42697
	0.560507	0.0619045
	0.698582	0.103721
	0.470377	0.0626091
	0.580903	0.38696
	0.721073	0.406263
	0.18306	0.0562647
	-0.0890242	0.184834
	0.118252	0.119776
	-0.0244	0.295135
	0.296018	0.250959
	0.365336	0.344898
	0.72578	0.347105
	0.426439	0.377875
	0.305106	0.245792
	0.374405	0.267362
	0.48434	-0.0116599
	0.0732268	0.376457
	0.306738	0.26426
	0.894348	9.54172e-05
	0.254649	0.159564
	0.512335	0.0991492
	0.547628	0.208853
	0.658996	0.464263
	0.548197	0.241852
	0.802368	0.116733
	0.782897	-0.0445746
	0.481775	0.262827
	0.197741	0.450258
	0.232431	0.346538
	0.316392	0.314816
	0.157077	0.147442
	0.684662	0.191399
	0.65316	0.167421
	0.456827	0.0366598
	0.00849092	0.153245
	0.456406	0.291311
	0.0348134	0.307926
	0.333045	0.0442568
	0.876795	0.0179226
	0.309299	0.379791
	0.877714	0.390249
	0.456869	0.41961
	0.369822	0.349384
	0.404002	0.186095
	0.580849	0.580113
	0.385265	0.64844
	0.736495	0.346505
	0.161566	0.226589
	0.27397	0.526087
	0.857923	0.460443
	0.410304	0.260401
	0.443418	0.387322
	0.729007	0.222689
	0.674788	0.350421
	0.274266	0.240387
	0.236282	-0.0207958
	0.71822	0.197972
	-0.0659335	0.200636
	0.379664	0.351594
	0.293148	0.152618
	0.713278	0.143225
	0.673293	0.223541
	0.811061	0.320575
	0.705562	0.0395786
	0.845573	0.466331
	0.488541	0.581813
	0.598171	0.309033
	0.57473	0.313647
	0.396779	0.279654
	0.548257	0.554707
	0.563987	0.340283
	0.371695	0.381243
	0.520686	0.35228
	0.368275	0.398236
	0.561252	0.340035
	0.65466	0.163641
	0.322548	0.0707606
	0.163969	0.180916
	0.466204	0.293002
	0.00133262	0.22385
	0.135142	0.36638
	0.685801	0.426204
	0.730763	0.370289
	0.69316	0.226157
	0.886236	0.299097
	0.951721	0.48942
	0.0361482	0.376599
	0.760317	0.408015
	0.794643	0.349426
	0.555977	0.2341
	0.53268	0.33655
	0.612902	0.113856
	0.476313	0.321951
	0.519492	0.397677
	0.523257	0.311875
	0.605489	0.403052
	0.596672	0.13127
	0.60986	0.0871906
	0.7455	0.165757
	0.552544	0.150157
	0.117759	0.631283
	0.165744	0.552652
	0.477746	0.409693
	0.77017	0.184663
	0.575622	0.40015
	0.327908	0.317699
	0.457257	0.336381
	0.141436	0.636216
	0.59482	0.368334
	0.382753	0.258869
	0.462839	0.362904
	0.383356	0.350611
	0.61488	0.618954
	0.409177	0.0724668
	0.820439	0.127109
	0.735956	0.187773
	0.69394	0.362672
	0.799876	0.174114
	0.57834	0.190963
	0.667969	0.718342
	0.788003	0.76049
	0.480651	0.523928
	-0.00675222	0.547709
	0.401624	0.253143
	0.517793	0.367476
	0.443597	0.409377
	0.285734	0.400356
	0.405036	0.0235242
	0.660135	0.125713
	0.557092	0.348074
	0.670508	0.282188
	0.229765	0.0446676
	0.83282	-0.0087367
	0.840796	0.528233
	0.344668	0.484918
	0.806877	0.222474
	0.607895	0.218208
	0.231731	0.167316
	0.391771	0.440377
	0.481193	0.519062
	0.477269	0.701018
	-0.0257859	0.643335
	0.682745	0.174281
	0.830813	0.249398
	0.809877	0.433481
	0.859996	0.292936
	0.245484	0.41692
	0.320768	0.188032
	0.486381	0.144615
	0.916481	0.497805
	0.137569	0.19756
	0.64897	0.227765
	0.889506	0.048379
	0.658413	0.605564
	0.224992	0.376764
	0.320838	0.470227
	0.647466	0.331484
	0.577486	0.444398
	0.9027	0.515002
	0.790303	0.749119
	0.431848	0.462553
	0.3008	0.558743
	0.74115	0.584714
	0.240119	0.332376
	0.851669	0.292867
	0.816816	0.552627
	0.867117	0.421628
	0.473755	0.316637
	0.843527	0.422141
	0.107506	0.162313
	0.200553	0.238314
	0.810113	0.401674
	0.175964	0.659902
	0.538799	0.415662
	0.734268	0.192985
	0.0443268	0.195443
	0.381843	0.322321
	0.800297	0.32743
	0.736919	0.155017
	0.559631	0.106304
	0.455731	0.377896
	0.905433	0.496344
	0.62748	0.440398
	0.509082	0.509811
	0.540154	0.638906
	0.217668	0.424613
	0.08759	0.5181
	0.698982	0.417718
	0.737973	0.335486
	-0.0415038	0.17852
	0.745598	0.266299
	0.748947	0.178459
	0.133834	0.278923
	0.758834	0.332842
	0.402643	0.086701
	0.245511	0.371157
	0.161493	0.347276
	0.4316	0.381066
	0.500245	0.122653
	0.148526	0.232494
	0.766987	0.456433
	0.334263	0.516319
	0.42639	0.610201
	0.246577	0.37012
	0.863647	0.454492
	0.530496	0.521061
	0.679611	0.300514
	0.36723	0.265205
	0.795519	0.280085
	0.53737	0.413981
	0.387085	0.30311
	0.426824	0.261232
	0.231952	0.255675
	0.246	0.460732
	0.144574	0.164363
	0.757999	0.269221
	0.884743	0.188054
	0.881856	0.44411
	0.86205	0.247515
	0.417394	0.206212
	0.281424	0.460021
	0.561305	0.305758
	0.162114	0.285117
	0.742597	0.535214
	0.495526	0.45841
	0.376476	0.315762
	0.548575	0.255545
	0.0790852	0.367396
	0.85902	0.306946
	0.579673	0.229213
	0.763387	0.106567
	0.638574	-0.101974
	0.647951	0.398612
	0.264627	0.309027
	0.665872	0.0809885
	0.733633	0.14744
	0.576277	0.272484
	0.62098	0.153524
	0.759798	0.51568
	0.231837	0.520561
	0.139431	0.461293
	0.905854	0.29026
	0.722792	0.540338
	0.71829	0.435705
	0.415597	0.382018
	0.827555	0.182787
	0.901865	0.287296
	0.392455	0.323088
	0.503083	0.738997
	0.558753	0.197149
	0.296409	-0.0173128
	0.626915	0.153518
	0.586853	0.278308
	0.421066	0.153748
	0.330069	0.202184
	0.840455	0.0315342
	0.642514	0.100693
[truncated: 549 more rows]

## Sheet: panel f ConSinks (left)
0.0830764	0.457581	0.213149
-0.0511934	0.706781	0.0610089
0.203215	0.503538	-0.103829
0.0544086	0.0649486	0.0221502
0.0211031	0.144006	-0.0305498
-0.0391493	0.356596	-0.0402087
0.0556732	0.567652	-0.0186042
0.0382736	0.353634	0.0169635
0.105624	0.136214	-0.0920463
-0.0114537	0.440475	-0.098003
0.0799768	0.326284	0.0473339
0.216035	0.362053	0.0795326
0.0649139	0.365768	-0.0743275
-0.0390157	0.0608639	0.0535604
-0.0221214	0.345523	-0.0545764
-0.0123003	0.520528	0.0683529
0.0521502	0.12391	0.0303279
0.1113	0.384947	-0.0353632
-0.056645	0.309427	-0.070126
0.0500103	0.174631	-0.0658109
0.0051598	0.319395	-0.0290016
0.142559	0.314839	0.177279
0.191021	0.251668	-0.0547683
-0.0648733	0.259347	-0.0217687
0.142479	0.437478	-0.0860845
0.190144	0.166407	-0.100774
0.00380831	0.366842	0.0710288
-0.0406506	0.429548	0.0379086
0.103501	0.312206	0.00286262
0.0402204	0.347379	-0.00957596
-0.014604	0.202905	0.180613
0.0361013	0.150351	0.089841
0.282558	0.470153	0.263658
0.142812	0.443473	0.0675723
0.349497	0.58547	0.100731
0.0678545	0.45207	-0.00684805
0.0301427	0.384891	0.0694073
-0.00357898	0.230983	0.00997016
0.0219464	0.584158	-0.00471904
0.0193178	0.356861	0.10516
0.144961	0.558352	0.0526169
0.119682	0.226396	-0.00950305
0.234161	0.596637	0.0433221
0.220931	0.622421	-0.0136908
-0.0541991	0.590536	0.427569
-0.0102248	0.368768	0.116006
0.0768375	0.126709	0.0465404
0.0872706	0.474943	0.286884
-0.0289446	0.175465	0.276936
0.029611	0.144544	0.0671976
0.0680019	0.442135	0.0111725
0.055415	0.0512937	-0.0966357
0.143528	0.216798	0.0851571
0.0782088	0.286277	0.0167388
0.00816398	0.629291	-0.0922067
0.0534384	0.339553	0.0425447
0.0724028	0.412733	0.282502
0.596305	0.35755	0.048505
0.477793	0.493468	0.0243226
0.229333	0.415787	0.526606
0.112411	0.592564	-0.0334384
0.648275	0.540687	0.130103
0.21825	0.743279	NaN
0.274164	0.480795	0.0162812
0.109449	0.1833	0.0130104
0.193613	0.543748	-0.0135742
0.180953	0.517282	-0.0666644
0.153626	0.303887	0.137928
0.56472	0.661872	0.244453
0.191003	0.395374	-0.0231144
0.280136	0.583618	-0.0449283
0.304861	0.342269	0.0266498
0.563898	0.828066	0.0417839
0.311259	0.0580899	-0.00356423
0.544617	0.620343	-0.027657
0.424751	0.364698	0.00574109
0.454002	0.484803	-0.074476
0.0665376	0.244495	-0.0687957
0.0916246	0.501441	-0.0184444
0.145429	0.234658	0.102182
0.0328672	0.718517	0.171422
0.386053	0.359201	-0.00163502
0.301435	0.297476	-0.0836
0.200065	0.522724	0.00954492
0.107171	0.524831	-0.0705782
0.38936	0.405454	-0.124328
0.122315	0.252909	-0.0292431
-0.0378377	0.432018	-0.078274
0.030072	0.212477	-0.0590862
0.0896949	0.86805	0.0106166
-0.070728	0.214215	-0.0427447
-0.03062	0.250389	-0.0711981
-0.0366051	0.0514876	0.0918289
0.284021	0.689274	-0.016059
0.477109	0.489783	-0.0483672
0.0688152	0.169187	0.16171
0.12215	0.649226	0.0446846
0.119454	0.765105	-0.164805
0.314413	0.487147	-0.109395
-0.0487	0.131546	0.00719943
0.517766	0.459416	-0.143793
-0.0177166	0.283975	-0.0377821
-0.0502587	0.237641	0.120908
0.0980491	0.413046	0.525043
0.0710555	0.522483	-0.0338368
-0.0496969	0.444273	0.00218589
0.422868	0.496825	0.0840517
-0.00260117	0.618871	-0.112783
0.139775	0.199709	0.0847867
-0.0143621	0.119764	-0.0481832
0.237367	0.0794376	-0.00156406
-0.0232388	0.149955	-0.0198225
-0.0667102	0.396808	-0.117817
0.216333	0.209653	0.0683027
0.356402	0.551186	0.0111324
0.262716	0.321838	-0.0199277
0.364276	0.524713	-0.0102442
0.170347	0.414477	-0.0209801
0.0309327	0.606237	0.185254
-0.0389231	0.479178	-0.025943
0.114119	0.668858	0.119904
0.0714952	0.632055	0.0195442
0.0997726	0.594636	0.0186566
0.0792042	0.549773	0.236975
0.0468276	0.645048	0.0252273
0.114665	0.608163	0.0588142
0.0959467	0.4063	0.0244957
0.151965	0.632662	0.0127086
0.0302742	0.535954	0.0610742
0.0403821	0.180907	-0.00757524
0.191305	0.589036	0.115005
-0.0224794	0.480436	-0.0215968
-0.0131074	0.375898	-0.0137352
0.00498958	0.435476	0.0395165
-2.08756e-05	0.52346	-0.0402982
0.00807435	0.386391	-0.043933
0.0365499	0.643602	0.0580779
0.0539407	0.342351	0.0063086
0.0288405	0.0541604	-0.0585907
0.0371785	0.674141	-0.0577299
0.270746	0.662716	0.152621
0.00157813	0.457709	0.281108
0.203558	0.37954	-0.0182385
0.0380906	0.497303
0.0486536	0.335272
0.0481129	0.666942
0.0061673	0.508643
0.0111308	0.292458
0.0524132	0.317059
0.0528576	0.453809
0.274267	0.430531
-0.0372673	0.837504
0.21519	0.363821
0.0716921	0.541608
0.0789913	0.423841
-0.0208296	0.359361
0.0654156	0.678089
0.113512	0.62104
0.291031	0.63521
0.0153628	0.671817
-0.0157095	0.515769
0.0323313	0.838234
	0.34406
	0.400814
	0.373547
	0.811189
	0.467146
	0.266541
	0.518354
	0.690689
	0.594447
	0.472551
	0.549152
	0.18335
	0.12959
	0.0988157
	0.357901
	0.457899
	0.503935
	0.458369
	-0.0188106
	0.597084
	0.663004
	0.220522
	0.316566
	0.528243
	0.524928
	0.0763965
	0.657468
	0.378799
	0.431737
	0.17808
	0.517616
	0.598362
	0.627224
	0.642862
	0.697809
	0.636308
	0.22257
	0.303282
	0.33713
	0.603448
	0.416354
	0.0813649
	0.405327
	0.715537
	0.732619
	0.430113
	0.61619
	0.352708
	0.341878
	0.111894
	0.485435
	0.172103
	0.738702
	0.403364
	0.117891
	0.152364
	0.397196
	0.44344
	0.539628
	0.571849
	0.586795
	0.420964
	0.71193
	0.417978
	0.522481
	0.448404
	0.288691
	0.229477
	0.741339
	0.452228
	0.619496
	0.0348769
	0.640635
	0.32711
	0.726393
	0.643027
	0.322524
	0.280762
	0.500451
	0.107497
	0.74913
	0.304953
	0.645584
	0.606135
	0.402679
	0.373975
	0.385524
	0.536464
	0.313841
	0.270023
	0.41215
	0.504711
	0.68364
	0.520334
	0.728568
	0.6763
	0.714214
	0.542018
	0.650745
	0.511244
	0.330732
	0.575902
	0.655677
	0.536814
	0.696895
	0.287058
	0.316932
	0.44418
	0.418643
	0.410561
	0.909403
	0.375151
	0.628558
	0.498008
	0.483155
	0.659418
	0.387121
	0.613885
	0.667632
	0.798347
	0.904759
	0.709944
	0.647635
	0.374395
	0.475912
	0.510997
	0.551768
	0.481533
	0.441824
	0.528452
	0.706097
	0.584776
	0.555125
	0.463397
	0.519308
	0.338022
	0.241296
	0.656476
	0.172206
	0.632471
	0.15233
	0.106644
	0.559047
	0.507665
	0.618639
	0.370687
	0.44209
	0.53283
	0.560671
	0.465743
	0.397218
	0.235626
	0.627568
	0.692412
	0.220141
	0.281983
	0.214332
	0.110911
	0.577026
	0.743179
	0.658072
	0.562391

## Sheet: panel f nonConSinks (right)
0.166257	0.445703	-0.034498
0.208579	0.281266	0.124118
0.299502	0.210576	-0.0216933
0.051203	0.614695	-0.0718872
0.0609496	0.178664	0.00250341
0.0336832	0.210577	-0.00891624
-0.0683987	0.359868	-0.00181603
-0.00437915	0.406819	-0.0204675
-0.0524565	0.26514	-0.0513996
-0.036778	0.498118	0.0690635
-0.0432781	0.473549	-0.00112452
-0.0194282	0.303288	0.010391
-0.0375579	0.37077	-0.0523693
0.243672	0.152574	-0.0470916
0.112838	0.426186	0.172067
-0.0010399	0.281414	-0.0348521
-0.0365904	0.115693	0.266537
0.0178458	0.090475	0.0672154
0.0307211	0.307971	-0.0118923
-0.00611221	0.800153	-0.0911395
0.322293	0.524538	-0.0753554
0.116613	0.248469	0.0541636
0.117785	0.34541	0.0269458
0.336709	0.441206	0.106802
0.0252004	0.267071	-0.0103604
0.12741	0.459134	-0.0844679
0.0773775	0.323648	0.229405
-0.0549514	0.131649	0.0689913
0.282294	0.775231	0.228804
-0.0725734	0.205607	-0.0607056
0.0247055	0.241034	0.206113
0.139961	0.0940678	0.072615
-0.0396607	0.266109	0.299212
0.0277904	0.0555312	0.237136
0.0449273	0.440235	0.087799
-0.00853452	0.584504	0.0265375
0.312918	0.668329	0.0099421
0.390583	0.514609	0.0170742
0.0806105	0.173654	0.0215959
0.391382	0.450986	0.118254
0.492522	0.340749	-0.0838506
-0.00858353	0.469719	0.437534
0.218572	0.288349	0.01099
0.402231	0.498031	-0.0214425
0.25762	0.614177	-0.0378021
-0.0290196	0.0841557	0.10533
0.0837773	0.434178	-0.00921882
0.225349	0.38722	-0.0924566
0.122308	0.354121	-0.059297
0.235056	0.509603	-0.00287142
0.161071	0.432082	-0.0513667
0.166637	0.426056	0.0135487
0.20802	0.653087	-0.0320474
0.108963	0.0223745	0.102847
0.184385	0.569965	-0.0164659
0.381349	0.372219	0.0560258
0.370231	0.612848	-0.0701777
0.408835	0.503232	0.0886522
0.259581	0.33204	-0.0101563
0.428896	0.761239	0.00349218
0.254238	0.800912	-0.111591
0.291988	0.532122	-0.0440573
0.139327	0.0860036	0.0765731
0.212255	0.68028	-0.100491
0.0770351	0.31374	-0.0491156
0.641338	0.445607	0.0334993
0.301593	0.184952	-0.0603299
0.108097	0.124992	-0.0250758
0.227703	0.759858	-0.00582542
0.116769	0.648961	0.223929
0.499455	0.698273	0.195379
0.218135	0.414511	0.0170926
0.174835	0.285795	0.222028
0.214789	0.290171	0.151185
0.309191	0.428011	0.277817
0.173204	0.516978	0.171351
0.216385	0.388309	0.180755
0.0534321	0.335048	0.0918108
0.503873	0.616901	0.447246
0.420818	0.205061	0.428769
0.110559	0.176534	-0.0099314
0.200903	0.360251	0.21963
0.133968	0.383282	-0.0505913
-0.0296977	-0.00397799	0.100437
0.410609	0.65128	0.290997
0.0933573	0.252255	0.103773
0.0908922	-0.0130836	0.406579
0.527343	0.770353	0.0982397
0.292981	0.71627	0.250028
0.254621	0.625585	0.386517
0.283368	0.264949	0.158949
0.312378	0.286061	0.134552
-0.00722438	0.1403	0.0241664
0.424151	0.480963	0.379713
0.226205	0.124513	0.00715598
0.101652	0.389552	0.345188
0.0253691	0.0489483	0.135786
0.0693513	0.174346	0.346016
0.280786	0.214643	0.051757
0.507874	0.665727	-0.090494
0.105075	0.359488	0.0552676
0.398781	0.0934579	0.168875
0.500684	0.353715	0.0459058
0.214769	0.216105	0.0841271
0.468928	0.34407	0.0296071
0.347086	0.51999	0.13572
0.00838104	0.329117	0.0859587
0.337554	0.384908	0.0546151
0.155146	0.314876	0.0395376
0.184889	0.478815	0.0337746
0.265704	0.584839	0.00618789
0.22804	0.491931	-0.0719299
0.199388	0.627758	0.0134583
0.177139	0.172009	0.00284401
0.120639	0.242003	0.0292167
0.0774309	0.935687	0.29654
0.0966244	0.55882	0.198029
-0.00376601	0.422105	0.0275934
0.0307939	0.14262	-0.0655794
-0.0761275	0.352932	0.153059
0.131634	0.554118	-0.0752572
0.263232	0.529541	0.242593
0.0861807	0.470587	-0.0681473
0.171415	0.353607	0.0703764
0.29705	0.724516	0.151738
0.146166	0.331906	0.00536894
0.154771	0.407236	-0.0434816
0.0779777	0.463832	0.220327
0.136511	0.118342	0.068562
0.106334	0.465294	-0.108677
0.114104	0.546093	0.234728
-0.0101861	0.464756	0.0489329
0.0886126	0.290468	-0.056522
0.027257	0.246396	0.16957
0.296224	0.378868	0.0772219
-0.0538048	0.65435	-0.0275852
0.0804067	0.513907	-0.114651
0.164506	0.225193	0.346202
0.101156	0.68782	0.035501
0.0305718	0.479479	-0.0498822
0.127671	0.433022	0.0245245
0.0689721	0.320931	0.0464515
0.0481621	0.174483	0.16094
0.020859	0.37177	0.162141
0.0218433	0.658777	-0.0326048
0.0729378	0.0200201	0.00123741
0.311203	0.132072	-0.083296
0.254507	0.536181	0.323128
0.0870211	0.0947236	0.322633
0.123884	0.22662	0.425932
0.38457	0.391477	0.327417
0.0729307	0.743391	0.0341493
0.232478	0.78731	-0.00756632
0.1009	0.471178	0.112707
0.160002	0.350944	0.00194495
0.634094	0.466128	-0.00313095
0.335922	0.241156	0.224903
0.0683413	0.928986	0.0317237
-0.0623754	0.590399	-0.0967275
0.131145	0.652173	0.0325194
0.110045	0.255801	-0.0112446
0.0526426	0.545912	0.0392169
0.0548715	0.596997	0.0165715
-0.00743741	0.608696	-0.0407647
0.0277197	0.363871	0.00618115
0.0691308	0.30752	0.0613924
0.204544	0.485202	0.0864188
-0.0333885	0.499998	0.0257567
0.0431275	0.400772	0.047734
0.0501541	0.735638	0.0697595
0.0153529	0.650311	0.0585716
0.202771	0.525776	0.0998038
-0.00971885	0.260213	0.0220727
0.11582	0.695444	-0.0582274
0.0143823	0.2712	0.142271
0.0279743	0.559229	0.148912
0.0730329	0.289261	-0.0406694
0.0582569	0.625631	0.113077
0.0241126	0.591216	0.075173
0.227733	0.8662	0.148372
0.219547	0.365059	-0.0202312
0.240191	0.457903	0.139271
-0.0309161	0.812992	-0.00893594
0.0780153	0.781929	-0.0406828
0.272029	0.710891	0.248998
0.0899005	0.685562	-0.0191988
-0.00324547	0.712285	-0.0547219
-0.00350883	0.642736	0.0330533
0.149381	0.737134	0.0243807
0.223445	0.669948	-0.0559165
0.0999674	0.887442	0.0605321
0.216455	0.435863	0.00835946
0.158319	0.704222	-0.021716
0.0286294	0.639248	-0.0172927
0.0790302	0.609496	0.19647
0.116284	0.654416	0.0607071
0.110338	0.837918	0.233285
-0.0596103	0.660401	0.0877718
0.588594	0.258448	0.0946512
	0.204134	0.0830374
	0.608286	-0.0403172
	0.643555	0.0783404
	0.366902	0.13463
	0.0463644	-0.0684825
	0.262253	-0.0220522
	0.608529	0.0869078
	0.016927	0.0703057
	0.285615	0.0506097
	0.581803	-0.04505
	0.493367	-0.0550852
	0.399761	-0.0248171
	0.472492	0.171255
	0.630435	0.381292
	0.529641	0.0823063
	0.167149	0.126308
	0.51066	0.0681558
	0.372883	0.0206878
	0.702429	0.011071
	0.427499	0.0363777
	0.355299	-0.113042
	0.670549	0.365806
	0.344175	-0.054062
	0.825552	-0.0155419
	0.692097	0.268206
	0.617116	0.0367125
	0.296403	-0.138341
	0.174232	0.0694115
	0.202345	0.125018
	0.504823	0.0660389
	0.61949	-0.0125571
	0.610233	0.0148288
	0.255244	0.0728925
	0.242194	-0.0359517
	0.412383	0.0183294
	0.439623	0.22563
	0.744228	0.108619
	0.361795	0.00560623
	0.150412	0.070931
	0.524841	0.126853
	0.358649	0.0823226
	0.328321	-0.0043631
	0.28353	-0.0342577
	0.285692	0.0165491
	0.414124	0.0490118
	0.720374	-0.0683573
	0.145819	0.113336
	0.445276	-0.0161829
	0.335663	0.141911
	0.433591	0.0101105
	0.48652	0.158495
	0.549867	0.0855559
	0.634438	0.196087
	0.778342	-0.00162015
	0.758969	0.140401
	0.501258	0.0741421
	0.637835	-0.0547563
	0.328111	-0.0329022
	0.436743	-0.0147552
	0.723976	-0.0583799
	0.517993	-0.00650909
	0.639141	0.00727652
	0.432509	0.0870253
	0.608053	-0.0585923
	0.627614	0.0439842
	0.576875	-0.106352
	0.424671	0.0535385
	0.651673	0.00425473
	0.763617	-0.0311367
	0.580602	0.111676
	0.333481	0.0152253
	0.39617	-0.00664463
	0.238134	0.0547946
	0.618691	-0.0615757
	0.436168	-0.0226547
	0.506456	0.086569
	0.56379	0.0691765
	0.312947	-0.0867964
	0.698627	-0.0135327
	0.538419	-0.0670138
	0.126458	-0.0191646
	0.435185	0.134334
	0.380867	0.0791929
	0.657307	-0.0632736
	0.472763	-0.0301337
	0.617902	0.0470835
	0.470115	-0.043771
	0.559677	-0.0420624
	0.747274	-0.0289433
	0.567489	-0.039977
	0.306329	-0.0415711
	0.489782	0.0245011
	0.145355	0.0876548
	0.438932	0.115567
	0.773002	0.0794245
	0.454417	0.0669859
	0.785445	0.390718
	0.276353	0.143136
	0.349406	0.0634488
	0.352791	-0.0974486
	0.385626	0.0863138
	0.401823	0.259188
	0.514402	0.0736734
	0.638869	-0.0517802
	0.217408	-0.0996838
	0.59733	-0.0274259
	0.815696	-0.1829
	0.749015	-0.0012229
	0.522955	0.0991414
	0.70751	0.0731973
	0.716958
	0.649922
	0.77162
	0.367365
	0.457773
	0.70692
	0.832778
	0.555175
	0.400768
	0.421692
	0.607986
	0.792934
	0.729126
	0.56439
	0.78435
	0.635335
	0.513564
	0.512109
	0.25904
	0.490541
	0.692552
	0.599257
	0.661197
	0.720612
	0.779279
	0.316106
	0.784696
	0.673836
	0.840624
	0.773616
	0.621776
	0.622285
	0.24145
	0.764008
	0.634347
	0.254353
	0.414151
	0.535211
	0.465139
	0.493269
	0.341464
	0.696649
	0.747058
	0.814404
	0.673847
	0.523797
	0.256507
	0.570963
	0.510817
	0.761073
	0.383683
	0.713684
	0.468724
	0.648757
	0.345742
	0.420014
	0.379373
	0.260321
	0.469473
	0.583059
	0.621353
	0.474564
	0.529405
	0.594089
	0.457568
	0.620867
	0.56987
	0.391629
	0.372002
	0.395586
	0.275825
	0.529421
	0.448669
	0.582137
	0.58021
	0.504118
	0.432769
	0.635056
	0.683525
	0.481825
	0.46426
	0.710264
	0.491165
	0.654983
	0.747986
	0.650283
	0.597961
	0.729872
	0.083059
