# Supplementary material for: Hippocampal place cells have goal-oriented vector fields during navigation
Source: Nature. 2022 Jul 6;607(7920):741–6. doi: 10.1038/s41586-022-04913-9 (PMC9329099; doi:10.1038/s41586-022-04913-9)
Supplement: Supplementary file 5 — This file contains source data for Supplementary Figs. 1, 2, 5, 6 and 8–10. [file 41586_2022_4913_MOESM5_ESM.zip › Supplemental Figure 8.xlsx]

## Sheet: panel b
0.330184	0.339644	0.35659
-0.170342	-0.0984563	0.0944609
0.396281	0.00141895	0.500636
-0.111071	0.246018	0.19002
-0.168386	0.025714	0.245529
0.37644	0.0113816	-0.064468
0.173513	0.226115	0.0939734
0.493943	0.243585	0.244964
0.225036	0.0651742	-0.00643542
0.37402	-0.114193	-0.056345
0.347109	0.479399	0.361927
0.147116	0.252054	0.257989
1	1	0.388187
0.149209	-0.0941643	-0.175985
1	0.0807109	-0.177197
0.182523	0.257315	0.396879
-0.368479	-0.43154	-0.00418359
0.267219	0.0624318	0.139442
0.820416	0.354584	0.297636
0.138251	0.282593	0.623995
0.918166	0.0119367	0.219389
0.660178	0.245937	0.224452
0.378602	0.416751	0.425451
-0.025848	-0.0321234	0.0302138
1	0.399496	0.808082
0.270643	0.147358	0.155427
0.392206	0.124291	0.312172
0.129932	0.00261244	0.176804
0.470328	0.285135	0.305933
0.285429	0.0119656	0.31176
0.141022	0.00552952	0.741302
0.389945	0.286216	0.292125
0.447798	-0.117345	0.0466894
0.0620905	0.102084	0.108043
0.485669	0.461649	0.660181
-0.176252	-0.0719642	0.231402
-0.382006	-0.368881	0.366666
0.672572	0.181419	0.121842
0.500058	0.475807	0.354024
0.0600316	0.0703817	0.0610271
0.612459	0.3459	0.271506
0.657523	0.107156	0.411407
-0.0559799	-0.0865039	0.017652
0.721133	0.0701296	0.133602
0.692421	0.409782	0.464267
0.0434371	0.413584	0.294152
0.563836	0.749139	0.621438
0.716702	0.503248	0.488116
0.280346	0.219327	0.226612
0.0250103	0.0435215	-0.0163984
0.761187	0.118355	0.039778
0.000763833	-0.0330775	0.153034
0.54591	-0.0652361	0.0337372
0.562407	0.231596	0.473747
0.432227	0.30685	0.382825
0.57285	0.249499	0.257367
0.136495	0.0483697	0.553723
0.184956	0.372438	0.368696
0.623212	0.25875	0.496701
0.473432	-0.174015	0.0735106
0.412737	0.230842	0.368649
0.669003	0.00904901	0.0137202
0.749254	0.133565	0.153366
0.128147	0.120619	0.0959076
-0.0736616	0.236515	0.475973
0.118874	0.0797098	0.159125
0.906302	0.201793	-0.103845
0.620601	0.298026	0.314667
0.267684	0.143081	0.163718
1	1	1
0.279207	-0.00113035	0.0262841
0.201465	-0.00719704	0.070048
0.393755	0.218268	0.157962
0.0894483	0.457383	0.328533
0.641578	0.171395	0.645384
0.357818	0.620954	0.554096
0.351636	0.679122	0.757633
0.353334	-0.206767	-0.181199
0.419316	0.0616899	0.0762293
0.642681	0.793756	0.827351
0.292297	0.344442	0.446839
0.428469	0.504382	0.458337
0.893011	0.486861	0.233827
1	1	0.346093
1	0.370979	0.411206
0.49589	0.258758	0.323271
0.161209	0.137387	0.349916
0.326499	0.256553	0.137579
0.62252	-0.0662235	-0.106938
0.728505	0.682631	0.451324
0.90371	0.151454	0.114569
0.859502	0.162688	0.121745
0.801596	-0.231459	-0.291022
0.265041	0.646085	0.65678
0.750448	0.132426	0.0680059
0.745119	0.0801138	0.191852
1	0.00420284	0.046368
0.883146	0.076084	-0.0294765
1	0.215221	0.217906
0.706465	0.378363	0.400104
0.460318	0.0254632	0.0482804
0.448464	0.22498	0.336135
0.528717	0.0458747	-0.101698
0.399657	0.0927624	-0.00185998
0.615564	0.0412512	0.0294282
0.890435	0.471002	0.461397
1	0.452681	0.569856
0.881241	0.579972	0.458975
0.718001	0.436574	0.445463
0.37423	0.0529299	0.26516
0.069019	0.169223	0.432874
0.238234	0.21557	0.176656
0.848775	0.607731	0.541756
0.670294	0.337912	0.47213
0.147807	0.291959	0.406387
0.87046	0.120383	0.213838
0.788876	0.209175	0.0337224
0.524118	0.120107	0.270011
0.495742	0.433354	0.359892

## Sheet: panel c
6189	697
5475	1861
596	507
1319	692
10740	3542
1039	500
19972	1133
11960	2869
4685	3239
1509	1519
654	655
1932	1234
3367	1054
2925	1920
1432	1303
707	503
1755	2602
2592	748
5437	2710
1977
815
2946
4935
1855
5747
843
2825
1028
8385
5674
560
843
3472
791
1651
784
3955
3277
1978
2642
2620
11857
10881
918
1384
2464
4146
941
2424
1395
2159
4922
1654
3411
1090
1501
1122
1197
722
3253
5175
2291
2202
5538
3992
1058
4005
658
1768
1286
6825
7239
1590
4928
652
1472
2205
2739
1310
990
11251
7020
3947
2589
3312
1638
10840
3233
4179
3700
3715
5074
2470
2744
3336
5892
8222
1805
10763
4371
1722
7428
5366
1741
3131
1358
3785
4743
3090
730
586
3443
2051
5570
5744
5674
3167
3296
6609
1032
3786
5623
1856
