# Supplementary material for: Hippocampal place cells have goal-oriented vector fields during navigation
Source: Nature. 2022 Jul 6;607(7920):741–6. doi: 10.1038/s41586-022-04913-9 (PMC9329099; doi:10.1038/s41586-022-04913-9)
Supplement: Supplementary file 5 — This file contains source data for Supplementary Figs. 1, 2, 5, 6 and 8–10. [file 41586_2022_4913_MOESM5_ESM.zip › Supplemental Figure 9.xlsx]

## Sheet: panel b
-151.135
26.8531
-4.3354
91.0693
12.7484
-6.15108
-10.3055
5.00625
80.1615
-120.91
43.0109
-171.645
140.074
23.9447
0.70661
-162.296
15.2492
2.68462
30.8625
-127.29
-11.3048
-15.6364
-51.5428
17.8309
-0.350492
172.296
-135.669
6.09292
-24.0451
20.7218
-0.392227
163.625
-18.9025
-97.9686
-8.18009
-79.9951
133.378
-151.77
-24.2066
24.6843
-24.9054
5.52743
-157.699
13.8877
5.96875
20.2434
-45.8112
-161.272
4.65128
-157.172
126.272

## Sheet: panel g
51.442	36.375
78.3541	21.825
236.633	59.9912
87.6026	94.575
16.2674	133.551
71.6504	52.9628
75.9532	112.938
58.6529	82.9478
94.575	14.55
78.6912	48.8022
183.613	98.9507
73.1128	72.75
129.528	81.337
	118.428
	91.1555
	37.0954
	59.9912
	29.9956
	67.0722
	72.75
	42.4202
	61.7304
	116.4
	119.982
	116.4
	88.8027
	58.6529
	174.903
	94.575
	97.8751
	69.0167
	108.151
	105.926
	52.4608
	59.9912
	72.75
	20.5768
	125.164
	75.9532
	23.0056
	52.9628
	74.1907
	154.326
	189.15
	88.8027
	186.331
	111.048
	112.938
	81.337
	65.475
	118.428
	23.0056
	16.2674
	149.978
	85.1517
	37.0954
	65.8779
	133.749
	132.756
	205.897
	46.0111
	97.8751
	71.6504
	78.6912
	46.0111
	29.9956
	72.75
	20.5768
	55.4047
	26.2304
	80.355
	74.9007
	108.151
	67.0722
	14.55
	75.9532
	159.719
	82.9478
	92.0223
	92.0223
	91.1555
	92.0223
	77.3343
	95.6877
	116.627
	81.337
	61.7304
	87.6026
	109.367
	107.414
	94.575
	177.605
	82.9478
	119.982
	110.809
	131.152
	92.0223
	103.397
	23.0056
	81.337
	23.0056
	75.9532
	175.808
	91.1555
	58.6529
	188.73
	107.414
	137.264
	58.6529
	181.875
	179.679
	67.0722
	46.5827
	129.528
	182.456
	72.0188
	174.903
	102.884
	93.1655
	26.2304
	78.3541
	62.5819
	88.8027
	80.355
	153.466
	149.978
	131.152
	133.749
	104.162
	101.329
	138.033
	94.8544
	144.953
	87.9042
	127.052
	98.9507
	36.375
	111.048
	56.8196
	85.1517
	80.355
	44.2521
	58.6529
	20.5768
	16.2674
	56.8196
	26.2304
	129.528
	139.937
	65.0696
	52.9628
	29.9956
	29.1
	56.8196
	101.068
	58.6529
	51.442
	65.0696
	48.8022
	44.2521
	69.0167
	84.8404
	37.0954
	52.4608
	97.6044
	52.4608
	48.8022
	129.528
	123.889
	123.675
	36.375
	51.442
	44.2521
	65.0696
	65.0696
	46.0111
	29.1
	59.9912
	52.4608
	7.275
	82.9478
	62.1576
	97.6044
	87.9042
	144.038
	160.215
	113.639
	124.528
	129.528
	7.275
	81.337
	67.0722
	82.9478
	94.575
	109.125
	7.275
	65.8779
	23.0056
	69.0167
	77.3343
	129.528
	32.5348
	36.375
	56.8196
	46.5827
	124.315
	65.475
	41.1536
	88.5042
	133.749
	52.9628
	127.261
	10.2884
	131.152
	44.2521
	74.1907
	67.0722
	127.261
	159.719
	72.75
	14.55
	16.2674
	59.9912
	26.2304
	48.8022
	56.8196
	108.151
	78.3541
	87.6026
	51.442
	30.8652
	16.2674
	102.884
	80.355
	97.6044
	32.5348
	88.8027
	14.55
	51.442
	101.329
	44.2521
	55.4047
	50.925
	97.6044
	16.2674
	26.2304
	111.048
	30.8652
	110.809
	39.1771
	108.151
	133.749
	85.1517
	44.2521
	112.938
	104.162
	125.586
	123.889
	93.1655
	87.3
	67.0722
	58.2
	69.0167
	104.162
	37.0954
	123.675
	109.125
	108.151
	55.4047
	58.6529
	69.0167
	59.9912
	111.286
	67.0722
	65.8779
	91.1555
	62.1576
	97.8751
	89.9868
	131.152
	58.6529
	127.261
	113.639
	133.749
	98.9507
	65.0696
	29.1
	103.397
	146.226
	187.04
	138.989
	107.414
	51.442
	104.162
	82.9478
	97.0606
	74.1907
	129.528
	108.151
	123.461
	120.423
	117.531
	118.428
	108.151
	156.201
	94.575
	89.9868
	94.575
	69.0167
	205.768
	154.154
	152.948
	52.4608
	127.052
	42.4202
	124.528
	143.485
	123.675
	104.162
	129.528
	26.2304
	84.8404
	159.553
	110.809
	132.756
	16.2674
	177.158
	36.375
	197.901
	146.226
	72.75
	119.982
	116.4
	159.553
	165.896
	154.326
	74.9007
	123.675
	101.068
	21.825
	117.306
	59.9912
	108.151
	52.4608
	92.0223
	78.3541
	193.712
	127.261
	81.337
	153.466
	203.83
	123.889
	205.897
	77.3343
	152.948
	120.423
	141.255
	97.0606
	175.959
	232.914
	87.6026
	71.6504
	62.5819
	127.052
	72.75
	111.286
	101.85
	185.477
	156.201
	109.367
	102.109
	48.8022
	65.0696
	29.9956
	154.154
	89.9868
	52.9628
	138.416
	71.6504
	52.9628
	171.696
	115.028
	128.708
	124.315
	48.8022
	62.5819
	104.922
	51.442
	48.8022
	167.325
	117.306
	32.5348
	167.956
	162.674
	104.922
	175.205
	55.4047
	172.925
	154.154
	102.109
	158.888
	144.405
	131.152
	146.407
	179.679
	108.151
	175.205
	154.326
	167.483
	44.2521
	117.306
	132.756
	52.9628
	186.473
	55.4047
	135.908
	145.5
	125.586
	175.205
	154.326
	206.025
	128.913
	205.897
	36.375
	56.8196
	29.1
	29.9956
	62.1576
	29.9956
	109.125
	123.889
	61.7304
	36.375
	26.2304
	46.0111
	36.375
	81.337
	39.1771
	55.4047
	46.0111
	46.5827
	58.6529
	51.442
	65.0696
	30.8652
	88.5042
	72.75
	78.3541
	72.75
	29.9956
	128.708
	144.405
	104.162
	26.2304
	65.8779
	36.375
	84.8404
	74.1907
	58.2
	46.0111
	52.4608
	52.4608
	26.2304
	82.9478
	44.2521
	78.3541
	82.9478
	164.614
	159.553
	113.639
	138.225
	109.125
	16.2674
	62.1576
	82.9478
	88.8027
	129.528
	26.2304
	51.442
	37.0954
	62.5819
	97.8751
	133.551
	32.5348
	26.2304
	36.375
	26.2304
	117.306
	52.9628
	20.5768
	78.3541
	127.261
	46.5827
	133.749
	10.2884
	111.048
	58.6529
	65.0696
	46.5827
	147.308
	155.692
	52.4608
	32.5348
	21.825
	78.3541
	7.275
	68.6322
	77.3343
	118.428
	88.5042
	67.0722
	72.0188
	37.0954
	29.9956
	104.922
	94.8544
	78.3541
	43.65
	109.125
	32.5348
	37.0954
	94.8544
	62.1576
	51.442
	67.0722
	105.926
	21.825
	36.375
	117.531
	37.0954
	130.139
	50.925
	109.125
	154.326
	95.6877
	29.9956
	131.152
	112.938
	109.367
	144.405
	72.75
	102.884
	68.6322
	74.1907
	80.355
	116.627
	55.4047
	143.485
	129.528
	127.052
	65.8779
	78.6912
	87.9042
	72.75
	123.889
	80.025
	82.9478
	111.048
	81.337
	98.9507
	108.151
	128.708
	75.9532
	133.749
	32.5348
	37.0954
	7.275
	41.1536
	82.3072
	10.2884
	134.144
	131.152
	44.2521
	51.442
	55.4047
	16.2674
	69.0167
	115.028
	74.1907
	26.2304
	67.0722
	29.1
	23.0056
	67.0722
	87.6026
	26.2304
	52.9628
	58.6529
	112.938
	58.6529
	65.8779
	104.922
	123.675
	123.889
	59.9912
	29.9956
	69.0167
	56.8196
	39.1771
	21.825
	16.2674
	44.2521
	78.6912
	20.5768
	58.6529
	61.7304
	97.8751
	113.872
	141.255
	135.323
	139.748
	101.85
	134.144
	32.5348
	82.3072
	65.0696
	58.6529
	74.1907
	103.397
	30.8652
	58.6529
	7.275
	94.575
	78.3541
	154.669
	59.9912
	65.0696
	59.9912
	104.162
	55.4047
	52.9628
	73.1128
	112.938
	37.0954
	101.068
	29.9956
	133.749
	23.0056
	58.6529
	74.9007
	118.428
	136.685
	85.1517
	36.375
	42.4202
	46.5827
	43.65
	42.4202
	59.9912
	82.9478
	52.9628
	94.8544
	52.9628
	56.8196
	41.1536
	128.708
	58.6529
	112.938
	56.8196
	82.9478
	36.375
	73.1128
	81.337
	30.8652
	36.375
	32.5348
	121.08
	42.4202
	0
	135.323
	56.8196
	98.9507
	14.55
	134.144
	131.152
	59.9912
	41.1536
	97.6044
	127.261
	117.531
	123.675
	104.162
	67.0722
	42.4202
	39.1771
	44.2521
	80.355
	26.2304
	113.639
	103.397
	94.8544
	78.6912
	52.4608
	56.8196
	81.337
	87.6026
	87.9042
	48.8022
	82.3072
	51.442
	72.75
	74.9007
	107.414
	42.4202
	101.068
	102.109
	81.337
	97.0606
	127.052
	166.055
	95.6877
	200.162
	165.896
	82.9478
	124.528
	144.953
	87.9042
	152.775
	196.963
	160.215
	72.75
	139.937
	87.6026
	71.6504
	134.144
	157.046
	101.85
	37.0954
	113.172
	196.56
	113.172
	153.466
	71.6504
	134.144
	182.456
	149.978
	65.0696
	158.888
	82.9478
	51.442
	69.0167
	87.9042
	97.0606
	166.214
	108.151
	65.0696
	132.756
	161.039
	202.658
	138.416
	87.6026
	224.702
	26.2304
	200.162
	121.951
	149.978
	98.9507
	65.0696
	88.8027
	104.162
	117.531
	119.982
	92.0223
	184.045
	111.048
	234.273
	94.8544
	149.978
	145.682
	145.682
	103.397
	112.938
	138.416
	107.414
	104.922
	95.6877
	29.1
	119.982
	195.885
	101.329
	153.466
	101.85
	105.926
	167.483
	120.423
	131.152
	72.0188
	132.756
	87.6026
	108.151
	7.275
	37.0954
	169.837
	102.884
	143.301
	127.052
	212.101
	41.1536
	196.56
	139.937
	94.575
	120.423
	162.674
	93.1655
	78.6912
	88.5042
	68.6322
	196.56
	131.152
	89.9868
	212.475
	143.301
	80.355
	75.9532
	218.371
	131.756
	29.9956
	116.627
	65.475
	201.217
	157.382
	134.144
	183.18
	42.4202
	67.0722
	62.5819
	46.0111
	16.2674
	84.8404
	94.575
	104.162
	73.1128
	157.382
	87.6026
	72.75
	155.692
	14.55
	160.215
	61.7304
	85.1517
	77.3343
	56.8196
	62.1576
	81.337
	67.0722
	29.1
	72.75
	55.4047
	94.575
	130.139
	169.681
	87.9042
	130.95
	81.337
	48.8022
	82.9478
	135.323
	104.162
	115.028
	147.308
	125.164
	67.0722
	91.1555
	65.0696
	94.8544
	81.337
	98.9507
	78.6912
	75.9532
	147.128
	149.978
	147.128
	123.889
	29.1
	198.569
	109.367
	134.144
	94.575
	144.405
	131.152
	73.1128
	87.6026
	104.162
	56.8196
	161.531
	110.809
	36.375
	84.8404
	95.6877
	190.405
	209.969
	55.4047
	222.691
	113.639
	130.95
	117.306
	92.0223
	145.5
	36.375
	20.5768
	171.233
	120.423
	68.6322
	98.9507
	169.837
	160.05
	242.16
	81.337
	134.144
	104.922
	113.639
	16.2674
	62.5819
	108.151
	39.1771
	21.825
	62.5819
	68.6322
	111.048
	123.889
	94.8544
	46.5827
	107.414
	177.158
	46.5827
	123.675
	127.052
	127.261
	116.627
	113.639
	123.889
	146.226
	82.9478
	115.028
	138.989
	143.485
	130.139
	213.964
	98.9507
	149.978
	146.407
	154.326
	127.052
	138.989
	16.2674
	109.367
	58.6529
	101.85
	211.476
	127.261
	92.0223
	224.702
	143.485
	154.154
	88.5042
	218.25
	201.217
	78.3541
	82.3072
	143.301
	218.007
	75.9532
	198.569
	131.152
	108.151
	51.442
	102.109
	81.337
	94.8544
	110.091
	170.303
	171.233
	147.308
	169.212
	130.95
	124.528
	172.925
	98.9507
	179.679
	110.091
	148.381
	123.889
	32.5348
	128.913
	23.0056
	109.367
	68.6322
	0
	23.0056
	29.9956
	59.9912
	97.6044
	23.0056
	104.922
	98.9507
	26.2304
	23.0056
	62.5819
	48.8022
	51.442
	94.8544
	59.9912
	29.9956
	39.1771
	14.55
	51.442
	36.375
	58.6529
	7.275
	67.0722
	89.9868
	94.575
	89.9868
	55.4047
	93.1655
	156.201
	92.5956
	61.7304
	56.8196
	72.0188
	88.8027
	52.9628
	46.5827
	48.8022
	16.2674
	88.8027
	43.65
	48.8022
	32.5348
	67.0722
	118.428
	173.536
	123.889
	149.978
	119.982
	104.922
	46.0111
	52.4608
	97.6044
	48.8022
	52.4608
	135.323
	51.442
	26.2304
	39.1771
	97.8751
	110.809
	169.681
	16.2674
	61.7304
	43.65
	46.0111
	81.337
	23.0056
	39.1771
	44.2521
	91.1555
	10.2884
	104.162
	39.1771
	103.397
	51.442
	29.9956
	51.442
	149.271
	119.319
	65.475
	58.6529
	55.4047
	77.3343
	41.1536
	74.9007
	92.0223
	94.8544
	67.0722
	69.0167
	85.1517
	71.6504
	59.9912
	141.255
	81.337
	94.575
	75.9532
	115.028
	58.6529
	68.6322
	62.5819
	16.2674
	61.7304
	140.504
	55.4047
	32.5348
	152.948
	71.6504
	128.708
	41.1536
	145.5
	163.485
	74.1907
	14.55
	125.164
	147.308
	85.1517
	156.201
	81.337
	91.1555
	37.0954
	67.0722
	62.1576
	97.0606
	58.6529
	144.038
	135.323
	123.889
	98.9507
	84.8404
	87.6026
	104.162
	104.162
	111.286
	77.3343
	113.639
	82.9478
	65.0696
	103.397
	92.5956
	72.0188
	104.162
	67.0722
	48.8022
	59.9912
	91.1555
	131.152
	58.6529
	169.212
	144.405
	52.4608
	89.9868
	108.151
	52.4608
	116.627
	161.531
	123.675
	37.0954
	105.926
	52.9628
	36.375
	101.329
	124.315
	65.8779
	0
	84.8404
	160.71
	84.8404
	116.627
	73.1128
	123.889
	153.466
	112.938
	30.8652
	121.951
	59.9912
	14.55
	32.5348
	52.4608
	65.0696
	130.139
	71.6504
	42.4202
	98.9507
	130.139
	166.214
	134.144
	98.9507
	189.709
	52.9628
	169.212
	85.1517
	117.531
	75.9532
	42.4202
	68.6322
	95.6877
	81.337
	87.9042
	55.4047
	147.308
	89.9868
	201.217
	58.2
	112.938
	110.091
	109.125
	92.0223
	81.337
	101.85
	82.3072
	97.0606
	62.1576
	51.442
	82.9478
	166.055
	36.375
	72.75
	118.428
	101.329
	109.367
	131.756
	84.8404
	94.575
	46.0111
	95.6877
	58.6529
	81.337
	29.9956
	0
	135.908
	74.9007
	107.414
	91.1555
	177.605
	23.0056
	160.71
	104.922
	80.025
	84.8404
	125.586
	74.9007
	46.5827
	55.4047
	36.375
	164.614
	52.9628
	180.121
	107.414
	78.3541
	39.1771
	183.613
	125.586
	7.275
	81.337
	68.6322
	169.837
	133.749
	123.889
	148.381
	32.5348
	36.375
	32.5348
	10.2884
	29.9956
	51.442
	94.575
	95.6877
	71.6504
	123.889
	62.1576
	51.442
	123.461
	37.0954
	128.708
	37.0954
	73.1128
	52.9628
	44.2521
	52.9628
	80.025
	39.1771
	51.442
	52.4608
	51.442
	26.2304
	46.0111
	84.8404
	30.8652
	154.669
	149.978
	58.6529
	72.0188
	65.8779
	7.275
	87.9042
	133.749
	92.0223
	36.375
	87.6026
	46.0111
	10.2884
	87.6026
	108.151
	46.5827
	46.5827
	44.2521
	131.152
	44.2521
	82.9478
	110.809
	104.162
	144.405
	72.75
	16.2674
	80.355
	36.375
	36.375
	16.2674
	7.275
	62.1576
	85.1517
	29.1
	67.0722
	82.3072
	118.428
	121.951
	121.08
	139.937
	143.485
	88.5042
	154.669
	43.65
	102.884
	46.0111
	67.0722
	87.3
	82.9478
	37.0954
	78.6912
	16.2674
	104.162
	59.9912
	154.669
	36.375
	72.75
	84.8404
	78.3541
	116.627
	74.9007
	71.6504
	89.9868
	124.528
	55.4047
	97.8751
	44.2521
	154.326
	10.2884
	75.9532
	94.8544
	97.8751
	144.953
	104.162
	39.1771
	51.442
	26.2304
	59.9912
	23.0056
	43.65
	74.9007
	46.5827
	115.028
	36.375
	62.1576
	46.0111
	131.152
	44.2521
	131.152
	58.6529
	62.5819
	39.1771
	87.6026
	94.575
	10.2884
	52.9628
	14.55
	118.428
	51.442
	20.5768
	133.749
	62.1576
	14.55
	137.264
	111.048
	52.4608
	61.7304
	78.3541
	123.889
	136.685
	104.162
	123.675
	50.925
	51.442
	21.825
	36.375
	69.0167
	7.275
	93.1655
	82.9478
	74.9007
	77.3343
	32.5348
	36.375
	77.3343
	75.9532
	82.9478
	29.9956
	61.7304
	30.8652
	78.3541
	55.4047
	115.028
	23.0056
	97.8751
	67.0722
	48.8022
	59.9912
	91.1555
	131.152
	58.6529
	169.212
	144.405
	52.4608
	89.9868
	108.151
	52.4608
	116.627
	161.531
	123.675
	37.0954
	105.926
	52.9628
	36.375
	101.329
	124.315
	65.8779
	0
	84.8404
	160.71
	84.8404
	116.627
	73.1128
	123.889
	153.466
	112.938
	30.8652
	121.951
	59.9912
	14.55
	32.5348
	52.4608
	65.0696
	130.139
	71.6504
	42.4202
	98.9507
	130.139
	166.214
	134.144
	98.9507
	189.709
	52.9628
	169.212
	85.1517
	117.531
	75.9532
	42.4202
	68.6322
	95.6877
	81.337
	87.9042
	55.4047
	147.308
	89.9868
	201.217
	58.2
	112.938
	110.091
	109.125
	92.0223
	81.337
	101.85
	82.3072
	97.0606
	62.1576
	51.442
	82.9478
	166.055
	36.375
	72.75
	118.428
	101.329
	109.367
	131.756
	84.8404
	94.575
	46.0111
	95.6877
	58.6529
	81.337
	29.9956
	0
	135.908
	74.9007
	107.414
	91.1555
	177.605
	23.0056
	160.71
	104.922
	80.025
	84.8404
	125.586
	74.9007
	46.5827
	55.4047
	36.375
	164.614
	94.575
	52.9628
	180.121
	107.414
	78.3541
	39.1771
	125.586
	7.275
	81.337
	68.6322
	169.837
	133.749
	123.889
	148.381
	32.5348
	36.375
	32.5348
	10.2884
	29.9956
	51.442
	94.575
	95.6877
	71.6504
	123.889
	62.1576
	51.442
	123.461
	37.0954
	128.708
	37.0954
	73.1128
	52.9628
	44.2521
	52.9628
	80.025
	39.1771
	51.442
	7.275
	26.2304
	23.0056
	52.9628
	91.1555
	16.2674
	109.125
	105.926
	30.8652
	26.2304
	56.8196
	42.4202
	50.925
	95.6877
	58.6529
	29.1
	42.4202
	16.2674
	46.5827
	41.1536
	62.5819
	0
	65.8779
	82.9478
	94.8544
	82.9478
	52.9628
	97.8751
	149.801
	97.8751
	56.8196
	52.4608
	67.0722
	82.9478
	51.442
	42.4202
	42.4202
	23.0056
	82.9478
	36.375
	52.4608
	36.375
	72.0188
	113.639
	167.483
	128.708
	144.405
	118.428
	109.125
	39.1771
	56.8196
	91.1555
	52.4608
	58.6529
	129.528
	44.2521
	32.5348
	32.5348
	93.1655
	104.162
	163.485
	10.2884
	56.8196
	44.2521
	44.2521
	87.9042
	29.9956
	37.0954
	51.442
	97.6044
	16.2674
	105.926
	32.5348
	108.151
	46.5827
	37.0954
	52.9628
	144.038
	125.164
	65.8779
	51.442
	48.8022
	72.0188
	36.375
	68.6322
	85.1517
	94.575
	65.8779
	71.6504
	78.3541
	65.0696
	52.9628
	135.323
	78.3541
	94.8544
	69.0167
	109.125
	51.442
	65.0696
	65.0696
	56.8196
	20.5768
	56.8196
	133.749
	48.8022
	26.2304
	146.407
	65.0696
	123.889
	36.375
	139.748
	157.382
	16.2674
	121.08
	140.504
	92.0223
	149.801
	82.9478
	87.9042
	39.1771
	62.5819
	59.9912
	95.6877
	52.4608
	138.989
	129.528
	119.319
	92.0223
	78.6912
	82.3072
	97.0606
	102.884
	104.162
	72.75
	108.151
	77.3343
	68.6322
	98.9507
	97.8751
	67.0722
	105.926
	46.0111
	65.8779
	67.0722
	78.3541
	101.85
	62.5819
	61.7304
	81.337
	65.475
	23.0056
	65.8779
	87.6026
	23.0056
	51.442
	32.5348
	75.9532
	7.275
	59.9912
	94.8544
	16.2674
	16.2674
	48.8022
	112.938
	121.08
	52.9628
	121.08
	37.0954
	124.315
	192.066
	55.4047
	58.2
	101.068
	65.8779
	128.708
	98.9507
	91.1555
	87.6026
	50.925
	87.6026
	72.75
	87.6026
	14.55
	29.9956
	104.162
	211.476
	152.948
	140.504
	165.896
	61.7304
	65.0696
	14.55
	134.144
	87.6026
	78.3541
	174.903
	74.9007
	29.9956
	77.3343
	85.1517
	145.5
	165.896
	58.6529
	58.2
	14.55
	29.1
	98.9507
	37.0954
	29.9956
	58.6529
	109.125
	51.442
	145.682
	58.6529
	62.5819
	94.8544
	52.9628
	10.2884
	190.96
	141.255
	26.2304
	81.337
	69.0167
	119.319
	46.0111
	113.172
	125.164
	139.937
	112.938
	23.0056
	119.319
	81.337
	78.3541
	135.908
	127.052
	52.9628
	89.9868
	154.326
	81.337
	52.9628
	81.337
	103.397
	58.6529
	104.922
	145.682
	69.0167
	72.75
	154.326
	81.337
	171.696
	84.8404
	138.033
	201.217
	119.982
	32.5348
	169.681
	152.948
	67.0722
	192.066
	36.375
	136.685
	80.355
	111.048
	108.151
	142.931
	97.8751
	186.331
	174.903
	167.483
	110.091
	123.461
	118.428
	149.978
	125.586
	121.08
	154.669
	123.889
	102.884
	147.308
	120.423
	115.028
	145.682

## Sheet: panel h
39.085	-107.972
-79.3181	-130.349
171.752	98.1148
-115.665	3.59909
-125.511	-72.8607
-69.2765	164.809
25.4415	-155.642
102.202	-43.301
-49.8011	-111.011
-24.428	62.1977
140.349	-170.355
-121.598	122.031
82.9832	-48.1732
	-161.875
	-89.8868
	-51.3793
	-112.019
	-94.9451
	-85.9816
	159.08
	-83.7963
	28.8756
	160.349
	-71.7705
	-166.523
	146.65
	-143.924
	11.9362
	-30.8784
	-133.996
	-61.4449
	-56.5796
	-96.087
	-73.0277
	31.2933
	-81.4427
	148.025
	-113.337
	-121.201
	-137.494
	-65.1877
	154.066
	-69.2442
	82.0773
	40.048
	-107.158
	28.7302
	-18.7507
	-44.2475
	175.848
	140.128
	-121.46
	-57.8646
	-46.8275
	-142.142
	-162.516
	-175.008
	-23.2645
	-10.8056
	-52.4725
	153.936
	-74.1117
	-91.1725
	-5.68826
	-16.749
	-103.458
	-113.415
	-12.2941
	161.634
	-107.859
	-91.0082
	152.233
	-59.9134
	112.593
	123.071
	-134.957
	-60.6995
	88.8314
	-146.941
	-100.694
	-128.232
	-146.558
	-63.749
	-65.7338
	-16.6348
	52.3499
	-134.715
	178.52
	-14.5486
	-146.635
	-21.5054
	-145.319
	66.2813
	-139.468
	-97.4304
	1.72173
	-22.1251
	-33.2017
	-2.16636
	-28.327
	78.4569
	-41.9308
	-80.8845
	-105.278
	-77.2647
	-20.206
	-161.693
	-84.3461
	-57.3477
	14.3768
	-33.4864
	-3.03163
	-68.0083
	-48.895
	-150.301
	-52.3468
	-1.59609
	-34.3636
	-30.1975
	-87.4447
	-112.151
	-59.1095
	45.6996
	-38.9498
	24.9849
	-83.5264
	-64.4922
	-59.3618
	-66.7317
	7.47296
	-112.943
	29.4138
	-111.396
	19.7944
	-67.0447
	-71.7944
	-108.962
	-8.07929
	66.39
	-35.5801
	-110.154
	143.834
	121.457
	-10.079
	-104.595
	178.946
	56.6152
	96.1639
	-151.495
	140.795
	-45.9961
	81.4512
	13.8372
	-156.367
	89.9313
	161.919
	-159.573
	139.787
	156.861
	165.825
	-69.1087
	50.8858
	168.01
	52.1556
	-179.964
	85.2835
	38.4566
	107.882
	-96.2575
	-139.072
	117.811
	-169.639
	-164.773
	155.719
	178.779
	-76.9005
	170.364
	39.831
	138.469
	130.605
	114.312
	-173.381
	45.8721
	-177.438
	-26.1165
	-68.1457
	144.648
	-79.4636
	-126.944
	-152.441
	67.6546
	31.9343
	130.347
	-166.058
	-155.021
	109.664
	89.2898
	76.7985
	-131.458
	-118.999
	-160.666
	45.7418
	177.695
	160.634
	-113.882
	-124.943
	148.349
	138.391
	-120.488
	53.4401
	143.947
	160.798
	44.0388
	-168.107
	4.39962
	14.8773
	116.85
	-168.893
	-19.3624
	104.865
	151.112
	123.574
	105.248
	-171.943
	-173.928
	-124.829
	-55.8439
	117.091
	70.3261
	-122.742
	105.171
	-129.699
	106.487
	-41.9124
	112.339
	154.376
	-106.472
	-130.319
	-141.395
	-110.36
	-136.521
	-29.7368
	-150.125
	170.922
	146.528
	174.542
	-128.4
	90.1132
	167.46
	-165.541
	-93.817
	-141.68
	-111.225
	-176.202
	-157.089
	101.505
	-160.541
	-109.79
	-142.557
	-138.391
	164.362
	139.655
	-167.303
	-62.4942
	-147.144
	-83.2088
	168.28
	-172.686
	-167.556
	-174.925
	-100.721
	138.863
	-78.7799
	140.41
	-88.3994
	-175.238
	-179.988
	142.844
	-116.273
	-41.8038
	-143.774
	141.652
	23.7319
	1.35555
	-130.181
	135.303
	58.8436
	-63.4867
	-23.938
	88.4034
	20.6933
	-166.098
	-38.6507
	-106.265
	83.5311
	-30.1706
	41.8176
	80.325
	19.6849
	36.7592
	45.7228
	170.789
	-69.2161
	47.9081
	160.58
	-67.9463
	59.9338
	-34.8184
	-81.6453
	-12.2196
	143.641
	100.826
	-2.29131
	70.2594
	75.1247
	35.6173
	58.6767
	162.998
	50.2616
	-80.271
	18.3674
	10.5035
	-5.78977
	66.5166
	-74.2299
	62.4601
	-146.218
	24.5461
	160.435
	112.954
	87.4568
	-52.4473
	-88.1677
	10.2446
	73.8397
	84.8769
	-10.4377
	-30.8121
	-43.3034
	108.44
	120.899
	79.2318
	-74.3602
	57.5927
	40.5319
	126.016
	114.955
	28.2466
	18.2891
	119.41
	-66.6618
	23.8455
	40.6961
	-76.0632
	71.791
	-115.702
	-105.225
	-3.25221
	71.0048
	-139.464
	-15.2368
	31.0103
	3.47244
	-14.8535
	67.9553
	65.9705
	115.069
	-175.946
	-3.01078
	-49.7758
	117.156
	-14.9309
	110.199
	-13.6149
	-162.014
	-7.76339
	34.274
	133.426
	109.579
	98.5027
	129.538
	103.377
	-149.839
	89.7736
	50.8198
	26.426
	54.4397
	111.498
	-29.9887
	47.3583
	74.3567
	146.081
	98.2179
	128.673
	63.6961
	82.8094
	-18.5967
	79.3576
	130.108
	97.3407
	101.507
	44.2596
	19.553
	72.5949
	177.404
	92.7545
	156.689
	48.178
	67.2122
	72.3426
	64.9726
	139.177
	18.7615
	161.118
	20.3083
	151.499
	64.6597
	59.9099
	22.7422
	123.625
	-161.906
	96.1243
	21.5505
	-3.7659
	-26.1422
	-157.679
	107.806
	31.3459
	-90.9844
	-51.4358
	60.9056
	-6.80447
	166.404
	-66.1484
	-133.762
	56.0333
	-57.6683
	14.3198
	52.8272
	-7.81285
	9.26145
	18.225
	143.292
	-96.7138
	20.4103
	133.082
	-95.4441
	32.4361
	-62.3161
	-109.143
	-39.7173
	116.143
	73.3282
	-29.7891
	42.7617
	47.6269
	8.11957
	31.1789
	135.5
	22.7639
	-107.769
	-9.13039
	-16.9943
	-33.2875
	39.0189
	-101.728
	34.9623
	-173.716
	144.255
	-2.95165
	132.937
	85.4559
	59.959
	-79.9451
	-17.2532
	46.342
	57.3791
	-37.9355
	-58.3099
	-70.8011
	80.9421
	93.401
	51.7341
	-101.858
	30.0949
	13.0341
	98.5183
	87.4575
	0.748851
	-9.20866
	91.9125
	-94.1596
	-3.65223
	13.1984
	-103.561
	44.2932
	-143.2
	-132.722
	-30.75
	43.5071
	-166.962
	-42.7345
	3.51253
	-24.0253
	-42.3512
	40.4575
	38.4728
	87.5717
	156.556
	-30.5085
	-77.2736
	89.658
	-42.4287
	82.7011
	-41.1127
	170.488
	-35.2612
	6.77623
	105.928
	82.0815
	71.0049
	102.04
	75.8796
	-177.337
	62.2758
	23.3221
	-1.07176
	26.9419
	84.0006
	-57.4865
	19.8605
	46.8589
	118.583
	70.7201
	101.175
	36.1983
	55.3116
	-46.0944
	51.8598
	102.61
	69.8429
	74.0091
	16.7619
	-7.94481
	45.0971
	149.906
	65.2568
	129.191
	20.6802
	39.7144
	44.8448
	37.4749
	111.68
	-8.73623
	133.62
	-7.18945
	124.001
	37.1619
	32.4122
	-4.75552
	96.1273
	170.597
	68.6265
	-5.94727
	-27.4187
	-49.7951
	178.669
	84.1528
	7.69301
	-114.637
	-75.0886
	37.2528
	-30.4573
	142.751
	-89.8013
	-157.415
	32.3805
	-81.3212
	-9.33306
	29.1744
	-31.4657
	-14.3914
	-5.42785
	119.639
	-120.367
	-3.24253
	109.429
	-119.097
	8.78323
	-85.969
	-132.796
	-63.3702
	92.49
	49.6754
	-53.4419
	19.1088
	23.9741
	-15.5333
	7.52607
	111.847
	-0.888961
	-131.422
	-32.7832
	-40.6471
	-56.9404
	15.366
	-125.38
	11.3095
	162.631
	120.602
	-26.6045
	109.284
	61.803
	36.3062
	-103.598
	-139.318
	-40.906
	22.6891
	33.7263
	-61.5883
	-81.9627
	-94.454
	57.2893
	69.7481
	28.0812
	6.44205
	-10.6187
	74.8655
	63.8047
	-22.904
	-32.8615
	68.2596
	-117.812
	-27.3051
	-10.4545
	-127.214
	20.6404
	-166.853
	-156.375
	-54.4028
	19.8542
	169.385
	-66.3874
	-20.1403
	-47.6782
	-66.0041
	16.8047
	14.8199
	63.9189
	132.904
	-54.1614
	-100.926
	66.0051
	-66.0815
	59.0483
	-64.7655
	146.835
	-58.914
	-16.8766
	82.2755
	58.4286
	47.352
	78.3874
	52.2267
	159.011
	38.623
	-0.330779
	-24.7246
	3.28905
	60.3478
	-81.1393
	-3.79235
	23.2061
	94.9305
	47.0673
	77.5221
	12.5455
	31.6588
	-69.7473
	28.207
	78.9576
	46.1901
	50.3563
	-6.89098
	-31.5977
	21.4442
	126.253
	41.6039
	105.539
	-2.97263
	16.0616
	21.1919
	13.822
	88.0267
	-32.3891
	109.968
	-30.8423
	100.348
	13.509
	8.75931
	-28.4084
	72.4744
	146.944
	44.9737
	-29.6001
	70.1577
	47.7813
	-83.7551
	-178.271
	105.269
	-17.0609
	22.4878
	134.829
	67.1191
	-119.672
	7.77512
	-59.8389
	129.957
	16.2552
	88.2433
	126.751
	66.1107
	83.185
	92.1486
	-142.785
	-22.7903
	94.3339
	-152.994
	-21.5206
	106.36
	11.6074
	-35.2196
	34.2062
	-169.934
	147.252
	44.1345
	116.685
	121.551
	82.0431
	105.102
	-150.577
	96.6874
	-33.8452
	64.7932
	56.9293
	40.636
	112.942
	-27.8041
	108.886
	-99.7926
	-141.822
	70.9719
	-153.14
	159.379
	133.883
	-6.0215
	-41.7419
	56.6704
	120.266
	131.303
	35.9881
	15.6137
	3.12242
	154.866
	167.325
	125.658
	-27.9344
	104.018
	86.9577
	172.442
	161.381
	74.6724
	64.7149
	165.836
	-20.236
	70.2713
	87.1219
	-29.6374
	118.217
	-58.7988
	43.1736
	117.431
	-93.0385
	31.189
	77.4361
	49.8982
	31.5723
	114.381
	112.396
	161.495
	-129.52
	43.415
	-3.35003
	163.582
	31.4949
	156.625
	32.8109
	-115.589
	38.6624
	80.6998
	179.852
	156.005
	144.928
	175.964
	149.803
	-103.413
	136.199
	97.2456
	72.8518
	100.865
	157.924
	16.4371
	93.784
	120.782
	-167.493
	144.644
	175.099
	110.122
	129.235
	27.8291
	125.783
	176.534
	143.766
	147.933
	90.6854
	65.9787
	119.021
	-136.17
	139.18
	-156.885
	94.6038
	113.638
	118.768
	111.398
	-174.397
	65.1873
	-152.456
	66.7341
	-162.075
	111.085
	106.336
	69.168
	170.051
	-115.48
	142.55
	67.9763
	52.1841
	29.8078
	-101.729
	163.756
	87.2959
	-35.0344
	4.51423
	116.856
	49.1456
	-137.646
	-10.1984
	-77.8124
	111.983
	-1.71831
	70.2698
	108.777
	48.1372
	65.2115
	74.175
	-160.758
	-40.7638
	76.3603
	-170.968
	-39.4941
	88.3861
	-6.3661
	-53.1931
	16.2327
	172.093
	129.278
	26.161
	98.7117
	103.577
	64.0696
	87.1289
	-168.55
	78.7139
	-51.8187
	46.8196
	38.9557
	22.6625
	94.9689
	-45.7776
	90.9124
	-117.766
	-159.795
	52.9984
	-171.113
	141.406
	115.909
	-23.995
	-59.7154
	38.6969
	102.292
	113.329
	18.0145
	-2.35987
	-14.8511
	136.892
	149.351
	107.684
	-45.9079
	86.0449
	68.9841
	154.468
	143.408
	56.6989
	46.7414
	147.862
	-38.2096
	52.2978
	69.1484
	-47.6109
	100.243
	-87.25
	-76.7723
	25.2001
	99.4571
	-111.012
	13.2155
	59.4626
	31.9247
	13.5988
	96.4076
	94.4228
	143.522
	-147.494
	-21.3236
	145.608
	13.5213
	138.651
	14.8374
	-133.562
	20.6889
	62.7263
	161.878
	138.031
	126.955
	157.99
	131.83
	-121.386
	118.226
	79.2721
	54.8783
	82.8919
	139.951
	-1.53647
	75.8105
	102.809
	174.533
	126.67
	157.125
	92.1483
	111.262
	9.85559
	107.81
	158.561
	125.793
	129.959
	72.7119
	48.0052
	101.047
	-154.144
	121.207
	-174.858
	76.6302
	95.6645
	100.795
	93.4249
	167.63
	47.2138
	-170.43
	48.7606
	179.951
	93.1119
	88.3622
	51.1945
	152.077
	-133.453
	124.577
	50.0028
	-3.60442
	-25.9807
	-157.517
	107.967
	31.5073
	-90.823
	-51.2743
	61.0671
	-6.64299
	166.566
	-65.987
	-133.601
	56.1948
	-57.5069
	14.4813
	52.9887
	-7.65138
	9.42293
	18.3865
	143.453
	-96.5524
	20.5718
	133.244
	-95.2826
	32.5976
	-62.1546
	-108.982
	-39.5559
	116.304
	73.4897
	-29.6276
	42.9231
	47.7884
	8.28105
	31.3404
	135.661
	22.9254
	-107.607
	-8.96891
	-16.8328
	-33.1261
	39.1804
	-101.566
	35.1238
	-173.555
	144.416
	-2.79017
	133.098
	85.6173
	60.1205
	-79.7836
	-115.504
	-17.0917
	46.5034
	57.5406
	-37.774
	-58.1484
	-70.6397
	81.1036
	93.5625
	51.8955
	-101.696
	30.2564
	13.1956
	98.6798
	87.619
	0.91033
	-9.04718
	92.0739
	-93.9981
	-3.49075
	13.3598
	-103.399
	44.4547
	-143.039
	-132.561
	-30.5885
	43.6685
	-166.801
	-42.5731
	3.67401
	-23.8638
	-42.1897
	40.619
	38.6342
	87.7332
	156.718
	-30.3471
	-77.1121
	89.8195
	-42.2672
	82.8626
	-40.9512
	170.649
	-35.0997
	6.93771
	106.09
	82.2429
	71.1664
	76.041
	-177.175
	62.4373
	23.4835
	-0.910283
	27.1034
	84.1621
	-57.325
	20.022
	47.0204
	118.745
	70.8816
	101.336
	36.3598
	55.4731
	-45.933
	52.0213
	102.772
	70.0044
	74.1706
	16.9233
	-7.78333
	45.2586
	150.068
	65.4182
	129.353
	20.8417
	39.8759
	45.0063
	37.6364
	111.841
	-8.57475
	133.782
	-7.02797
	124.162
	37.3234
	32.5736
	-4.59405
	96.2888
	170.758
	68.788
	-5.7858
	-52.4953
	-74.8716
	153.592
	59.0763
	-17.3835
	-139.714
	-100.165
	12.1762
	-55.5339
	117.675
	-114.878
	177.508
	7.30397
	-106.398
	-34.4096
	4.09787
	-56.5422
	-39.4679
	-30.5044
	94.5622
	-145.443
	-28.3191
	84.3528
	-144.173
	-16.2933
	-111.046
	-157.872
	-88.4467
	67.4134
	24.5988
	-78.5185
	-5.96773
	-1.10243
	-40.6098
	-17.5505
	86.7705
	-25.9655
	-156.498
	-57.8598
	-65.7237
	-82.0169
	-9.71051
	-150.457
	-13.767
	137.554
	95.5252
	-51.681
	84.2074
	36.7265
	11.2296
	-128.674
	-164.395
	-65.9826
	-2.38742
	8.64972
	-86.6649
	-107.039
	-119.531
	32.2127
	44.6716
	3.00467
	-150.587
	-18.6345
	-35.6953
	49.7889
	38.7282
	-47.9805
	-57.938
	43.1831
	-142.889
	-52.3816
	-35.531
	-152.29
	-4.43616
	168.071
	178.548
	-79.4794
	-5.22232
	144.309
	-91.4639
	-45.2169
	-72.7547
	-91.0806
	-8.27184
	-10.2566
	38.8423
	107.827
	-79.2379
	-126.003
	40.9286
	-91.1581
	33.9718
	-89.842
	121.759
	-83.9905
	-41.9532
	57.1989
	33.3521
	22.2755
	53.3108
	27.1502
	133.934
	13.5464
	-25.4073
	-21.7875
	35.2712
	-106.216
	-28.8689
	-1.87046
	69.854
	21.9908
	52.4456
	-12.5311
	6.58224
	-94.8238
	3.13042
	53.8811
	21.1136
	25.2797
	-31.9675
	-56.6742
	-3.63229
	101.177
	16.5274
	80.4621
	-28.0492
	-9.01495
	-3.88459
	-11.2545
	62.9502
	-57.4656
	84.891
	-55.9188
	75.2716
	-11.5675
	-16.3172
	-53.4849
	47.3979
	121.867
	19.8971
	-54.6767
	-48.0544
	-70.4307
	158.033
	63.5172
	-12.9426
	-135.273
	-95.7243
	16.6171
	-51.093
	122.116
	-110.437
	-178.051
	11.7448
	-101.957
	-29.9687
	8.53875
	-52.1014
	-35.0271
	-26.0635
	99.0031
	-141.002
	-23.8782
	88.7937
	-139.733
	-11.8524
	-106.605
	-153.432
	-84.0058
	71.8543
	29.0397
	-74.0776
	-1.52685
	3.33845
	-36.1689
	-13.1096
	91.2114
	-21.5246
	-152.057
	-53.4189
	-61.2828
	-77.576
	-5.26963
	-146.016
	-9.32616
	141.995
	99.9661
	-47.2402
	88.6482
	41.1674
	15.6705
	-124.234
	-159.954
	-61.5417
	2.05346
	13.0906
	-82.224
	-102.598
	-115.09
	36.6536
	49.1125
	7.44555
	-146.146
	-14.1936
	-31.2544
	54.2298
	43.169
	-43.5397
	-53.4972
	47.624
	-138.448
	-47.9407
	-31.0901
	-147.849
	0.00471963
	172.511
	-177.011
	-75.0385
	-0.781442
	148.749
	-87.023
	-40.776
	-68.3138
	-86.6397
	-3.83096
	-5.81575
	43.2832
	112.268
	-74.797
	-121.562
	45.3695
	-86.7172
	38.4126
	-85.4012
	126.199
	-79.5497
	-37.5123
	61.6398
	37.793
	26.7164
	57.7517
	31.5911
	138.375
	17.9873
	-20.9664
	-45.3603
	-17.3466
	39.7121
	-101.775
	2.57042
	74.2949
	26.4316
	56.8864
	-8.0902
	11.0231
	-90.3829
	7.5713
	58.322
	25.5544
	29.7206
	-27.5266
	-52.2333
	0.80859
	105.618
	20.9683
	84.903
	-23.6083
	-4.57407
	0.556293
	-6.81362
	67.391
	-53.0247
	89.3319
	-51.478
	79.7125
	-7.12661
	-11.8763
	-49.044
	51.8388
	126.308
	24.338
	-50.2358
	18.0002
	-4.37614
	-135.913
	129.572
	53.1119
	-69.2184
	-29.6697
	82.6717
	14.9616
	-171.83
	-44.3824
	-111.996
	77.7994
	-35.9023
	36.0859
	74.5933
	13.9532
	31.0275
	39.9911
	165.058
	-74.9478
	42.1764
	154.848
	-73.678
	54.2022
	-40.55
	-87.377
	-17.9513
	137.909
	95.0943
	-8.023
	64.5277
	69.393
	29.8856
	52.945
	157.266
	44.53
	-86.0026
	12.6357
	4.77178
	-11.5215
	60.785
	-79.9615
	56.7284
	-151.95
	166.021
	18.8144
	154.703
	107.222
	81.7251
	-58.179
	-93.8993
	4.5129
	68.108
	79.1452
	-16.1694
	-36.5438
	-49.0351
	102.708
	115.167
	73.5001
	-80.0918
	51.861
	34.8002
	120.284
	109.224
	22.5149
	12.5574
	113.679
	-72.3935
	18.1138
	34.9644
	-81.7948
	66.0593
	-121.434
	-110.956
	-8.9839
	65.2731
	-145.196
	-20.9685
	25.2786
	-2.25925
	-20.5851
	62.2236
	60.2388
	109.338
	178.323
	-8.74247
	-55.5075
	111.424
	-20.6626
	104.467
	-19.3466
	-167.746
	-13.4951
	28.5423
	127.694
	103.848
	92.771
	123.806
	97.6456
	-155.57
	84.0419
	45.0881
	20.6943
	48.708
	105.767
	-35.7204
	41.6266
	68.625
	92.4862
	122.941
	57.9644
	77.0777
	-24.3284
	73.6259
	124.377
	91.609
	95.7752
	38.5279
	13.8213
	66.8632
	171.672
	87.0228
	150.958
	42.4463
	61.4805
	66.6109
	59.241
	133.446
	13.0298
	155.386
	14.5766
	145.767
	58.928
	54.1782
	17.0105
	117.893
	-167.637
	90.3926
	15.8188
	133.461
	111.085
	-20.4519
	-114.968
	168.573
	46.2423
	85.7909
	-161.868
	130.422
	-56.369
	71.0783
	3.46428
	-166.74
	79.5584
	151.547
	-169.946
	129.414
	146.488
	155.452
	-79.4817
	40.5129
	157.637
	-89.691
	41.7826
	169.663
	74.9106
	28.0836
	97.5094
	-106.63
	-149.445
	107.438
	179.988
	-175.146
	145.346
	168.406
	-87.2734
	159.991
	29.458
	128.096
	120.232
	103.939
	176.246
	35.4991
	172.189
	-36.4894
	-78.5187
	134.275
	-89.8365
	-137.317
	-162.814
	57.2817
	21.5613
	119.974
	-176.431
	-165.394
	99.2912
	78.9168
	66.4256
	-141.831
	-129.372
	-171.039
	35.3688
	167.322
	150.261
	-124.255
	-135.316
	137.976
	128.018
	-130.861
	43.0671
	133.574
	150.425
	33.6658
	-178.48
	-5.97333
	4.50438
	106.477
	-179.266
	-29.7353
	94.4922
	140.739
	113.201
	94.8755
	177.684
	175.699
	-135.202
	-66.2168
	106.718
	59.9531
	-133.115
	94.798
	-140.072
	96.1141
	-52.2854
	101.966
	144.003
	-116.845
	-140.692
	-151.768
	-120.733
	-146.894
	-40.1098
	-160.497
	160.549
	136.155
	164.169
	-138.773
	79.7402
	157.087
	-175.914
	-104.19
	-152.053
	173.425
	-167.462
	91.1323
	-170.913
	-120.163
	-152.93
	-148.764
	153.989
	129.282
	-177.676
	-72.8671
	-157.517
	-93.5818
	157.907
	176.941
	-177.928
	174.702
	-111.094
	128.49
	-89.1529
	130.037
	-98.7723
	174.389
	169.639
	132.471
	-126.646
	-52.1767
	-154.147
	131.279
	-32.4623
	-54.8386
	173.625
	79.1093
	2.6495
	-119.681
	-80.1322
	32.2092
	-35.5008
	137.708
	-94.8448
	-162.459
	27.337
	-86.3647
	-14.3766
	24.1309
	-36.5092
	-19.4349
	-10.4714
	114.595
	-125.41
	-8.28604
	104.386
	-124.14
	3.73972
	-91.0125
	-137.839
	-68.4137
	87.4464
	44.6319
	-58.4854
	14.0653
	18.9306
	-20.5768
	2.48256
	106.804
	-5.93247
	-136.465
	-37.8268
	-45.6907
	-61.9839
	10.3225
	-130.424
	6.26598
	157.588
	115.558
	-31.648
	104.24
	56.7595
	31.2627
	-108.641
	-144.362
	-45.9495
	17.6456
	28.6827
	-66.6319
	-87.0063
	-99.4975
	52.2457
	64.7046
	23.0377
	-130.554
	1.39854
	-15.6622
	69.822
	58.7612
	-27.9475
	-37.905
	63.2161
	-122.856
	-32.3486
	-15.498
	-132.257
	15.5969
	-171.896
	-161.419
	-59.4463
	14.8107
	164.342
	-71.4309
	-25.1838
	-52.7217
	-71.0476
	11.7612
	9.77639
	58.8754
	127.86
	-59.2049
	-105.97
	60.9616
	-71.125
	54.0048
	-69.809
	141.792
	-63.9575
	-21.9201
	77.2319
	53.3851
	42.3085
	73.3439
	47.1832
	153.967
	33.5794
	-5.37429
	-29.7681
	-1.75447
	55.3043
	-86.1829
	-8.83587
	18.1626
	89.887
	42.0238
	72.4786
	7.50194
	26.6153
	-74.7908
	23.1634
	73.9141
	41.1466
	45.3128
	-11.9345
	-36.6412
	16.4007
	121.21
	36.5604
	100.495
	-8.01614
	11.0181
	16.1484
	8.77852
	-37.4326
	104.924
	-35.8858
	95.3046
	8.46553
	3.7158
	-33.4519
	67.4309
	141.9
	39.9302
	-34.6436

## Sheet: panel i
79.8143	12.714
108.286	68.2701
113.993	97.7467
96.4796	70.2133
59.2303	39.0282
26.6681	75.6991
68.7201	25.012
85.0743	54.3422
91.934	45.3373
96.0291	42.0629
120.601	57.4534
35.7005	84.7598
75.063	156.493
102.163	84.0134
22.1145	119.43
33.0847	134.356
129.243	20.2769
77.4453	48.5779
122.424	3.32215
136.128	51.0389
26.5252	93.6533
55.8466	78.8213
44.8504	162.685
29.8402	124.957
82.6122	48.4285
74.5961	35.2465
70.2414	97.3509
81.7123	149.941
41.7586	77.5413
6.16724	100.893
57.2555	49.7944
96.4263	140.979
45.3883	152.124
127.893	83.1815
81.6061	30.2818
143.171	38.2207
142.961	120.411
29.9276	78.2282
74.4172	35.12
97.8164	57.4256
60.8112	54.7155
96.9079	47.1244
92.0966	52.4351
51.3125	84.5165
90.8005	18.7124
11.9626	71.9733
40.0896	96.1696
56.6952	29.0367
105.39	23.3584
63.3871	37.2606
74.5591	8.16995
