# Supplementary material for: Hippocampal place cells have goal-oriented vector fields during navigation
Source: Nature. 2022 Jul 6;607(7920):741–6. doi: 10.1038/s41586-022-04913-9 (PMC9329099; doi:10.1038/s41586-022-04913-9)
Supplement: Supplementary file 6 — Source Data Fig. 1 [file 41586_2022_4913_MOESM6_ESM.xlsx]

## Sheet: direction distribution (j)
-27.811
-50.1873
178.276
83.7606
7.30078
-115.03
-75.4809
36.8605
-30.8495
142.359
-90.1935
-157.808
31.9883
-81.7134
-9.72529
28.7822
-31.8579
-14.7836
-5.82008
119.247
-120.759
-3.63476
109.037
-119.489
8.391
-86.3612
-133.188
-63.7624
92.0977
49.2831
-53.8341
18.7166
23.5819
-15.9255
7.13385
111.455
-1.28119
-131.814
-33.1755
-41.0394
-57.3326
14.9738
-125.773
10.9173
162.239
120.21
-26.9967
108.892
61.4108
35.914
-103.99
-139.71
-41.2982
22.2969
33.334
-61.9806
-82.355
-94.8462
56.897
69.3559
27.689
-125.903
6.04982
-11.011
74.4732
63.4125
-23.2962
-33.2537
67.8674
-118.205
-27.6973
-10.8467
-127.606
20.2481
-167.245
-156.767
-54.7951
19.462
168.993
-66.7796
-20.5325
-48.0704
-66.3963
16.4125
14.4277
63.5267
132.511
-54.5536
-101.319
65.6129
-66.4738
58.6561
-65.1577
146.443
-59.3062
-17.2688
81.8832
58.0364
46.9598
77.9951
51.8345
158.618
38.2307
-0.723005
-25.1168
2.89682
59.9555
-81.5316
-4.18458
22.8138
94.5383
46.6751
77.1299
12.1532
31.2665
-70.1395
27.8147
78.5654
45.7979
49.964
-7.28321
-31.9899
21.052
125.861
41.2117
105.146
-3.36486
15.6694
20.7997
13.4298
87.6345
-32.7813
109.575
-31.2345
99.9559
13.1168
8.36709
-28.8006
72.0822
146.551
44.5815
-29.9923
