# Supplementary material for: Hippocampal place cells have goal-oriented vector fields during navigation
Source: Nature. 2022 Jul 6;607(7920):741–6. doi: 10.1038/s41586-022-04913-9 (PMC9329099; doi:10.1038/s41586-022-04913-9)
Supplement: Supplementary file 7 — Source Data Fig. 2 [file 41586_2022_4913_MOESM7_ESM.xlsx]

## Sheet: Goal 1 epoch (b)
30.6088	122.765
41.0005	133.248
139.282	75.6434
33.2118	61.7894
78.1879	171.176
56.3327	62.7775
10.8038	102.905
22.7721	70.3968
90.1253	33.6505
58.08	111.994
52.2478	105.062
49.5192	43.9547
115.183	206.64
33.1106	118.08
92.9255	31.7624
52.2478	105.062
90.0201	142.528
50.6713	141.966
18.5613	105.045
68.3579	83.3394
22.7721	70.3968
17.6696	106.906
32.8525	121.602
53.2227	106.648
5.04155	91.3317
154.87	68.7141
51.5045	126.229
52.5	95.5251
78.7602	106.301
10.8038	102.905
25.1956	107.398
71.9816	161.255
5.04155	91.3317
89.5542	135.245
58.0833	113.987
67.1805	158.486
80.9631	38.785
59.9408	53.5102
71.2779	53.2013
75.9752	98.9471
21.7171	101.491
51.8615	79.1065
25.7949	111.507
73.8335	91.6042
48.5222	121.486
48.3007	88.5474
5.04155	91.3317
70.7028	152.346
108.401	176.193
57.1755	43.2953
55.9128	35.2298
126.086	158.138
19.1243	101.955
71.4453	85.8773
46.4998	135.561
49.337	74.5388
33.6513	72.5894
71.2815	139.974
14.8844	97.7891
64.2059	95.2723
66.3893	122.038
55.7146	59.9058
37.3694	96.6256
93.4651	34.7063
74.6841	21.3649
78.4086	115.742
84.1546	137.702
96.5094	150.727
79.6475	137.036
57.6808	54.1432
32.7048	50.7024
105.198	75.8739
20.0188	67.3974
49.3864	69.0884
26.5906	40.6548
60.4988	48.8297
27.334	71.8783
84.5019	23.1658
34.6821	92.9226
18.5454	79.3287
10.6395	63.4371
41.0757	24.391
48.4738	55.7852
16.6527	57.106
33.6384	104.477
60.0025	104.295
106.102	78.0674
75.5593	71.4787
21.0872	104.443
196.961	90.5891
35.8165	86.0975
122.479	82.8993
76.4613	124.578
99.2882	34.1847
60.3769	58.256
42.3247	120.585
59.4474	47.4784
23.1673	89.0185
33.6384	104.477
57.7056	84.0453
113.379	73.6399
60.1953	64.5804
103.929	24.9926
39.3698	110.148
27.4178	133.96
28.2276	131.989
70.7548	144.744
34.934	94.0074
2.37414	107.226

## Sheet: Goal 2 epoch (d)
41.3925	132.408
43.3914	132.257
130.491	129.926
76.9621	71.6932
65.78	146.455
108.013	47.7507
53.5102	59.9408
189.15	104.284
70.2008	42.1756
37.0896	99.3129
134.036	48.2312
33.6505	90.1253
88.5005	12.6556
101.491	21.7171
38.6779	66.1984
54.5755	146.247
68.8031	103.102
145.193	62.6167
46.8844	56.0797
72.256	163.884
51.5068	144.38
76.1255	26.7219
62.4125	72.5863
26.9923	92.6278
98.1038	75.0298
50.0271	41.2782
24.6395	115.721
33.7818	124.222
57.2348	147.496
44.7062	119.409
53.3584	62.567
121.819	144.286
10.3632	101.034
37.5342	64.3843
64.7449	76.6789
101.585	112.973
184.393	125.141
44.1028	53.0588
20.4912	70.6323
113.885	161.2
80.3867	44.7008
75.151	86.0412
139.358	103.929
30.0607	66.7664
23.4107	73.7843
160.997	73.1622
34.7063	93.4651
56.0971	10.7698
48.0198	20.8055
47.1527	99.6898
101.575	159.073
33.1893	31.446
30.6013	84.9444
43.6763	53.9044
75.5475	84.963
57.0621	32.5309
32.7991	49.9286
39.9944	73.3449
23.7705	56.0356
78.8725	55.6395
68.8955	69.103
73.186	108.737
41.8302	70.4768
28.1494	86.8592
39.5667	131.624
35.2381	135.971
22.5812	129.337
4.05197	106.45
51.9695	56.4081
27.2051	79.7095
84.0828	50.3734
25.651	119.873
28.4202	131.36
53.9019	127.548
42.268	145.981
45.0089	146.421
124.037	101.909
26.9029	133.195
11.7947	99.2817
44.6773	76.0434
53.8039	52.9771

## Sheet: Goal 2 Epoch -G1G2 cells (f)
43.3914	75.6434
76.9621	171.176
65.78	111.994
53.5102	43.9547
189.15	206.64
70.2008	118.08
37.0896	31.7624
134.036	83.3394
88.5005	106.648
54.5755	68.7141
145.193	126.229
46.8844	95.5251
72.256	38.785
26.9923	79.1065
98.1038	91.6042
57.2348	176.193
10.3632	43.2953
184.393	158.138
44.1028	101.955
113.885	74.5388
80.3867	72.5894
75.5475	115.742
57.0621	137.036
32.7991	50.7024
39.9944	67.3974
70.452	119.041
52.7309	24.7226
32.7991	129.623

## Sheet: Goal-centred MRL (i)
Goal 1 epoch			Goal 2 epoch
Goal 1 MRL	Goal 2 MRL		Goal 1 MRL	Goal 2 MRL
0.809972	0.221814		0.499731	0.701462
0.680391	0.308162		0.29632	0.569837
0.700003	0.545396		0.255566	0.514924
0.631941	0.280854		0.128787	0.779974
