# Supplementary material for: Hippocampal place cells have goal-oriented vector fields during navigation
Source: Nature. 2022 Jul 6;607(7920):741–6. doi: 10.1038/s41586-022-04913-9 (PMC9329099; doi:10.1038/s41586-022-04913-9)
Supplement: Supplementary file 8 — Source Data Fig. 3 [file 41586_2022_4913_MOESM8_ESM.xlsx]

## Sheet: panel k
firing rates
1.23843	1.48135	1.18475	1.08262	0.962081	0.791439	0.781188	0.708996	0.818623	0.892461	0.952034	1.09562
1.17439	1.1763	1.12755	0.929687	0.743459	0.612111	0.605312	0.721941	0.871868	1.00039	0.954571	1.0758
1.04449	0.931637	0.772932	0.801862	0.729277	0.720739	0.736641	0.677622	0.706043	0.823559	0.999644	0.949523
0.705011	0.703021	0.670816	0.622687	0.53042	0.465006	0.433151	0.468155	0.486313	0.583859	0.640947	0.719141
1.20434	1.30031	1.3336	1.32733	0.985255	0.698385	0.747417	0.551634	0.627286	0.711353	0.851726	1.01273
directions relative to goal
0	30	60	90	120	150	180	-150	-120	-90	-60	-30

## Sheet: panel l
z-norm rates
1.05783	1.27911	0.306172	-0.0512401	-0.480875	-1.10035	-0.963446
1.247	1.01362	0.603265	0.236229	-0.52363	-1.20267	-1.50064
1.75669	0.926953	0.493413	-0.0941234	-0.853123	-1.00068	-0.701555
1.13252	1.19014	0.666135	0.166721	-0.734226	-1.13091	-1.44825
0.895555	0.729823	0.508505	0.25438	-0.484104	-1.11234	-0.688087
absolute directions relative to goal
0	30	60	90	120	150	180
