# Supplementary material for: Hippocampal place cells have goal-oriented vector fields during navigation
Source: Nature. 2022 Jul 6;607(7920):741–6. doi: 10.1038/s41586-022-04913-9 (PMC9329099; doi:10.1038/s41586-022-04913-9)
Supplement: Supplementary file 9 — Source Data Fig. 4 [file 41586_2022_4913_MOESM9_ESM.xlsx]

## Sheet: panel c, Wait period 1
6.64742	11.0603
1.94139	1.31687
0	0
0.418247	0.0885383
8.07328	7.1066
0	0
10.2091	7.45291
2.51397	2.68387
0.162896	0
0.221318	0
0.180629	0
1.29833	0
0.203347	0
1.18175	0
2.69686	2.96996
0	0
0.430752	5.15339
0.189356	0.354153
0.156885	0
0.780859	1.52701
3.6046	0.0975042
3.75618	0
2.85609	0.224684
0	0.18347
0.709826	0.716154
0.117354	0
1.33537	0.0917351
1.75084	0
5.98922	2.01843
0.0586768	0
0.966963	0.177737
0.686385	0
19.6045	7.4845
2.87914	0
1.16659	0.274208
0.72885	0
0.224734	0
0.43267	0.088079
7.52197	1.10232
0	0.172003
0	4.73582
0.696242	0.343453
5.43077	0.760914
5.86864	0.990473
2.2537	0.164525
3.2817	0.419302
15.3776	2.88984
21.8107	6.37794
3.79215	2.26318
1.83023	0
0.682298	3.02078
0.455561	0
3.51817	0
1.61896	0
2.37432	0.386944
2.05115	0
10.3365	0
2.34708	4.23662
5.48323	0
1.99451	0
26.4187	23.934
1.57834	0.757064
5.53322	2.80394
2.42655	1.15663
1.18622	0
0.309793	0
8.80409	3.14742
3.94345	3.02826
0.689933	5.44432
6.06428	0.725519
10.5579	3.72924
0.57182	23.8548
0.0774481	0.140197
2.84594	0
7.05032	0
2.61579	4.17787
3.54185	0.693975
3.28223	0
0.54703	2.41605
2.6169	0
0.977577	0.077599
1.79841	1.23828
0	0
0	0
3.07997	0
2.73553	0
0.954875	0
1.16322	0.822489
0.245979	0
0.422974	0
0.174126	0.620792
0	0
14.5835	1.65751
0.0493399	0.0220096
3.8961	3.17785
0.423868	0
1.01305	0
0.222311	0.0110048
0.683362	0
0.213577	0.872728
0	0
0.012731	0
4.34462	1.60315
2.50841	0
1.2151	2.48549
1.68137	0.0220096
0.602579	0.386603
1.77186	3.88208
3.24043	4.37317
0.954472	0.054139
0.323104	0
1.75138	0
7.96726	5.66907
0	0
7.98214	8.46799
3.2227	4.04449
0	0.627943
2.53984	0
1.3454	1.77634
0.743111	0.874634
0.439471	0
3.75749	0
1.67413	0
3.98495	2.84496
3.26396	2.10409
2.12341	0.310234
0.246651	0.552166
0.0712663	0
0.965972	3.14273
1.0749	1.88182
0	0
1.31428	3.1463
2.38111	0.266715
5.13952	4.63525
0.596929	0
0.640904	5.05498
3.0285	1.65551
0.0167623	0
0.385686	0
2.09879	1.87965
1.78704	0
0	0

## Sheet: panel c, Wait period 2
7.34523	13.2821
1.91971	4.85314
0	0
0.611361	0.546354
11.0371	5.71556
0.287626	0.101177
13.5343	6.45306
3.02768	2.32872
2.37478	0.761057
0.387064	0.245052
0.719244	0.208509
0.356107	0
0.179713	0
0.709793	0.0521272
1.88133	0.4795
0.012824	0
2.09736	1.72849
0.273182	0.752906
0	0
0.733814	0.596292
2.70936	1.80411
2.31488	1.02899
2.43815	0.692003
1.0445	0
1.9112	1.5976
0.0485703	0.3902
2.1698	0.182828
1.10027	0
6.0638	4.7845
0.196061	0
2.08419	0.465806
0	0
20.6575	9.97129
1.50711	0
0.314993	0.541484
0.219617	0
0.542317	0
0.331396	0
8.61294	1.92427
0.587265	0
0.0851702	0
0.857332	1.49629
4.04385	2.03635
1.63867	2.43938
2.1479	0.124369
2.51378	0
9.33232	7.47934
18.8195	13.5274
2.48445	4.32761
0.684352	0.983714
2.20052	6.71899
0.401069	0
4.37228	1.64106
1.84656	0
4.50937	1.68446
1.7605	1.88768
12.1209	20.1221
1.21227	0.328658
5.0845	0
0.955133	0
21.771	39.7649
0.936247	0
2.78111	1.987
0.380092	0
0.51013	0.245929
0.147338	0
6.89598	1.88196
5.95147	0.915546
0.749898	3.70487
7.76831	0
9.63736	1.06647
1.89965	1.43414
0.582229	0
2.74237	6.29292
4.86791	8.56422
1.75158	10.2593
2.84661	0.523057
1.89285	1.72971
3.00888	7.30095
0.418828	0.531187
4.09101	0
0.842966	1.80165
0.0698527	0
1.40056	0
1.0821	2.00596
2.93161	1.37009
0.418777	0.035747
1.68577	0
0.658246	0
0	0
0.0662819	0.143524
0.289172	0
4.7609	0.591357
0.070299	0
0.70267	1.17965
0.996095	0
2.14273	0.235483
1.08374	0.195268
0	0
0.146657	0
0.690485	0.287048
0.0415976	0
8.42853	3.36805
3.22924	0
1.15229	0.0706003
3.559	0.139854
2.07938	0
4.80128	0
2.9684	3.243
1.11586	0
0.605075	0
3.88827	2.55708
8.59612	8.79312
0.277211	0
4.96538	6.65028
2.59461	5.1888
0.082128	0
3.01004	0
2.26558	0
0.952669	0
1.25542	0
0.932948	0
0.955455	0
3.34646	3.99714
3.83713	0
1.94958	0
0.543201	0.323205
0.159687	0
1.30308	3.40436
1.28	0.747006
0	0
2.6991	4.05109
2.16812	0.538026
2.07658	0.86188
2.71797	0.323205
2.57451	4.58295
4.27434	4.18998
0.343686	0
0.182489	8.55013
5.00135	2.76541
3.86281	0
0.0594151	0

## Sheet: panel d, wait period 1 correct
0.816568	1.07481	0.976026	1.1323	0.831996	0.593572	0.687122	0.515004	0.465468	0.511422	0.667856	0.788369
1.53764	1.47957	1.11015	1.15283	0.737391	0.725166	0.627576	0.768305	0.907376	1.07197	0.925005	1.13891
1.00078	0.923523	0.752128	0.647373	0.586438	0.550566	0.356142	0.448105	0.414075	0.568788	0.819825	0.852027
0.659926	0.667257	0.530067	0.480568	0.341274	0.398322	0.43126	0.16518	0.262299	0.420711	0.543328	0.68336
0.85484	0.840047	1.0613	1.18385	0.682397	0.600873	0.479085	0.326909	0.358249	0.461682	0.711335	0.8213
0	30	60	90	120	150	180	210	240	270	300	330

## Sheet: panel d, wait period 1 error
1.05417	1.17578	0.620335	0.855474	0.40317	0.405771	0.508589	0.642512	0.399018	0.603265	0.375358	0.866369
0.464537	0.657564	0.820463	0.622636	0.515666	0.359573	0.414905	0.511072	0.359562	0.502624	0.427464	0.753822
0.681691	0.737181	0.635449	0.845496	2.06113	0.858072	1.12198	1.09322	1.41324	0.560491	0.764112	0.606768
0.244746	0.299722	0.21338	0.17441	0.351851	0.167767	0.127309	0.0898706	0.140027	0.212363	0.283529	0.241309
0.802876	0.659627	0.16815	0.0662293	0.046092	0.111367	0.108136	0.0261944	0.552764	0.313133	0.646491	0.680766
0	30	60	90	120	150	180	210	240	270	300	330

## Sheet: panel d, wait period 2 correct
1.15865	1.36551	0.945473	0.716285	0.475324	0.220001	0.230016	0.327661	0.416744	0.550138	0.839258	0.935847
1.32936	1.08667	0.973738	0.892082	0.664824	0.754619	0.682011	0.590681	0.625686	0.983704	0.886934	0.904248
0.940209	0.963058	0.789901	0.623938	0.5743	0.474465	0.297248	0.332588	0.366415	0.723691	0.979683	0.972884
0.803863	0.816518	0.599226	0.5212	0.389753	0.351661	0.180447	0.253829	0.416619	0.406921	0.609778	0.734321
1.12247	1.0155	0.960639	0.792251	0.608434	0.343806	0.334097	0.211127	0.401589	0.646202	0.724849	0.950826
0	30	60	90	120	150	180	210	240	270	300	330

## Sheet: panel d, wait period 2 error
0.954985	1.00098	0.724412	0.693585	0.573105	0.433828	0.627406	0.381668	0.273699	0.68449	0.516306	0.666534
0.693379	0.913506	0.97248	0.845106	0.437633	0.370459	0.360669	0.379279	0.43636	0.424131	0.456618	0.601909
0.507366	1.20011	0.576162	1.31707	1.70846	0.836707	0.488851	0.579433	0.493588	0.530908	0.827909	0.451779
0.242583	0.198393	0.290906	0.32493	0.263	0.419325	0.289433	0.29992	0.331808	0.404912	0.456279	0.40443
0.844567	0.690629	0.54547	0.818939	0.701803	0.414564	0.337957	0.296349	0.455414	0.54286	0.88208	1.07213
0	30	60	90	120	150	180	210	240	270	300	330

## Sheet: panel e, Wait period 1
0.368799	1.49824
0	4.08353
0.547339	0
1.37821	0
1.63585	2.16142
0.0723261	0
0.124523	0
0.861905	0
0.77421	0.168338
1.3619	0
0.809454	57.2929
2.8113	0
5.53228	0
6.29987	0
14.3919	0
5.42344	1.42873
1.27458	0
1.91127	0
0.752642	0
0.914954	0
3.38957	0
2.74284	1.92197
1.43575	1.00645
0	0
0	0
1.77708	1.21418
0	0.295335
0.336442	0.395732
0	1.26985
0.607969	0
0.463088	0
1.16353	0
4.13079	19.6
3.15231	0
5.37873	6.24587
3.68836	0
3.01987	9.77979
6.55322	0
0.831433	0
0	0
2.9283	0
1.25382	0
4.96244	1.27318
0.456189	2.13814
4.73054	1.8288
5.42547	10.0708
6.69861	0
6.92883	0
0.31225	0
1.53023	1.06468
0.0700999	0
0.0570907	2.01355
1.75647	5.44624
0.665416	0
1.95	3.52504
0.587232	0
0.715269	0
0.837871	0
0.433803	2.26778
1.72318	3.71816
1.27662	1.2548
0.539223	0.299679
0	0
0	0.629653
0.152061	0
0	0
0.384825	0
5.23564	0
0	0
0	0
0.260255	0
0.698999	0
3.67241	0
0	0
2.4286	0
1.18068	2.8673
0	0
0.818035	0.964153
0.924101	0
0.28695	1.68004
0.264994	0
0.913478	0
0.208812	0.58078
0.170038	0.358501
0.325334	2.33689
0.298747	0
0.100187	0
0.172874	0
0.577327	2.40436
2.46877	0
0.459329	0
1.97425	0.45135
2.5036	0
0.209154	0
0	0
0	0
1.13408	0
0	0
15.2248	0
5.17964	6.08026
0	0
0.923353	9.08633
1.95109	0
2.84042	7.12615
0.719255	0
2.04455	0
9.9104	0
0.483102	0.351562
1.04631	0
2.02223	0
1.04688	0
3.23892	0
1.0007	1.84478
1.03979	0
1.0488	6.07097
0.661085	0
1.03596	4.55965
1.96862	3.31965
1.5418	0
4.34284	0
1.3109	4.46696
0.470284	15.3619
0	0
9.06663	70.8315
5.77847	0
3.9984	0
10.7001	0
0	0
5.98336	0
3.92999	0
0.829757	0
3.07352	0
2.9703	0
0	7.72868
3.19105	0
0	0
1.93069	0
2.4018	0
1.62171	0
0	0
0	0
0.693294	0

## Sheet: panel e, Wait period 2
2.23744	0.653136
0	1.55229
0.164794	0
5.3307	0
0.283896	0
0.651839	0.91002
0.349581	0
0.893193	0
0	0
1.52084	0
2.03794	11.8782
0	0
0	0
11.7307	0
10.0746	11.8418
6.72009	22.1866
1.97764	7.40301
0	0
4.70946	0
0	0
3.40962	0
3.05148	1.50302
1.06502	1.35466
0.569677	0.524273
0	0.174654
5.44512	0.853917
0.433447	0.830779
1.65009	0.302826
1.12934	1.83527
0.367654	0
0.53966	0.0869475
1.44082	0.195011
4.53126	2.2709
2.13963	0
9.8372	2.87554
1.65774	0
5.43314	15.8982
5.14206	0
0	0
0	0.961048
4.09355	0
0	0
3.05354	2.00155
1.40972	0
1.09389	1.29661
6.09997	12.4216
4.90729	0
6.67089	0
0.448204	0
1.70169	0
0.940273	0
1.00334	0
7.68829	0
2.21141	0
4.95339	4.89915
1.01186	0
1.14839	0
1.1151	0
0.192256	0
5.64185	13.9397
0.953571	1.91273
0.530946	0
0.665721	0
0	7.49919
0.816853	0
0	0
0.187397	0
13.8656	0
2.30272	0
3.63082	0
0.478977	0
1.17889	0
2.17509	0
0	0
0	0
0	0
0	0
1.11145	0.86832
0.586929	2.27219
0.170582	0
0.356391	0
0	1.67096
0.124873	0.168765
0.408873	0
0.978244	1.11425
1.41016	0.507124
0.229476	0.429093
0	0
1.79985	2.77125
4.9465	3.46174
0.861675	0
0.5597	6.20056
0	0
2.17354	0
0	0
0	0
1.97536	0
0	0
3.51858	0
4.02553	0
1.71006	0
1.46266	0
0	0
7.51445	0.72152
4.64446	0
1.73798	0
7.653	0
1.06904	1.53358
0.613876	1.0002
3.1731	1.7693
0.484577	3.44805
1.03653	0
1.6726	0
0.379796	0
0.511648	1.1776
0.559021	0
1.61476	1.38276
2.42125	3.74657
1.79613	7.00294
0	0
9.76205	8.34395
6.87932	0
2.11646	6.41038
1.68792	23.2968
4.10632	0
1.03559	0
9.34057	8.10682
0.793997	0
1.74582	0
0.892506	0
3.38386	11.1825
7.24101	0
0.773368	0
0	0
4.10604	0
2.35226	5.83616
6.56007	0
0	0
1.88084	0
0	0
0.930459	0
0.107736	0
