# Supplementary material for: Hippocampal place cells have goal-oriented vector fields during navigation
Source: Nature. 2022 Jul 6;607(7920):741–6. doi: 10.1038/s41586-022-04913-9 (PMC9329099; doi:10.1038/s41586-022-04913-9)
Supplement: Supplementary file 10 — Source Data Extended Data Fig. 1 [file 41586_2022_4913_MOESM10_ESM.xlsx]

## Sheet: Start platforms
Rat 1	Rat 2	Rat 3	Rat 4	Rat 5
26	4	36	7	38
15	18	41	47	18
44	38	30	60	31
21	24	15	23	44
11	49	51	38	1
54	47	38	50	51
24	59	56	4	50
8	34	8	29	27
46	12	4	39	12
59	30	3	15	34
32	45	44	3	24
28	14	50	53	61
12	19	34	34	43
1	11	52	54	46
24	23	3	38	4
53	43	15	53	20
59	21	30	41	39
15	37	38	50	59
12	2	47	47	15
9	55	29	19	1
47			8	38
60			10	3
40			3	41
36			23	60
42			15	57
38			43	4

## Sheet: percent correct by trial (e-i)
Rat 1	Rat 2	Rat 3	Rat 4	Rat 5
0.6	1	1	0.833333	1
1	1	0.857143	0.75	0.857143
0.857143	0.5	1	0.8	0.571429
1	1	0.666667	1	0.636364
1	0.529412	1	0.875	0.857143
1	0.875	0.6	0.6	1
1	0.666667	0.846154	0.8	1
1	1	1	0.857143	1
1	0.833333	1	0.578947	1
0.75	0.666667	1	0.8	1
0.75	0.615385	1	1	1
0.857143	0.666667	1	0.857143	0.5
0.666667	0.714286	0.8	1	1
0.75	1	1	0.857143	0.8
1	0.615385	1	0.666667	1
0.5	0.571429	0.75	0.571429	0.714286
0.888889	1	0.75	0.75	1
1	0.875	0.75	0.5	1
1	0.666667	1	0.8	1
1	0.578947	1	1	0.8
0.8			0.857143	0.666667
0.714286			0.666667	0.875
1			1	1
1			0.4	0.5
0.8			0.555556	1
0.8			0.5	0.833333

## Sheet: moving average (e-i)
Rat 1	Rat 2	Rat 3	Rat 4	Rat 5
0.333333	1	1	0.666667	1
0.5	0.75	1	0.75	1
0.6	0.6	0.8	0.8	0.8
0.6	0.6	0.8	1	0.8
0.6	0.6	0.8	1	0.8
0.8	0.4	0.8	0.8	0.8
0.8	0.4	0.8	0.8	0.8
0.8	0.6	1	0.6	1
0.8	0.6	1	0.6	0.8
1	0.6	1	0.6	0.8
1	0.8	0.8	0.8	0.6
1	0.8	0.6	0.8	0.6
1	0.6	0.6	0.8	0.4
1	0.6	0.6	0.8	0.6
1	0.6	0.6	0.8	0.6
1	0.4	0.8	0.8	0.8
1	0.4	1	0.8	0.8
1	0.6	1	1	0.8
1	0.4	1	1	0.6
1	0.4	1	1	0.6
1	0.6	1	1	0.6
1	0.6	1	0.8	0.4
1	0.4	1	0.8	0.6
1	0.4	0.8	0.8	0.6
1	0.4	0.6	0.8	0.6
1	0.4	0.6	0.8	0.6
1	0.6	0.6	1	0.6
1	0.8	0.6	0.8	0.6
1	1	0.8	0.6	0.8
1	1	1	0.4	0.8
0.8	1	1	0.4	0.8
0.8	0.8	1	0.2	1
0.8	0.8	1	0.4	1
0.8	0.8	1	0.6	1
0.8	0.8	0.8	0.8	1
0.8	0.8	0.6	0.8	1
0.8	0.8	0.6	1	1
0.8	0.6	0.6	1	1
0.6	0.6	0.6	0.8	1
0.6	0.4	0.8	0.8	1
0.8	0.4	1	0.8	1
0.8	0.6	1	0.8	1
0.6	0.8	1	0.6	1
0.8	0.8	1	0.8	1
0.8	1	1	0.8	1
0.8	1	1	0.8	1
0.8	1	1	0.8	1
1	1	1	1	1
1	1	1	1	1
0.8	0.8	1	0.8	1
0.8	0.8	1	0.6	1
0.8	0.8	1	0.6	1
0.6	0.8	1	0.6	1
0.6	0.8	1	0.6	1
0.8	1	1	0.8	1
0.8	0.8	1	1	1
0.6	0.6	1	0.8	1
0.8	0.6	1	0.6	1
0.6	0.4	1	0.4	1
0.6	0.2	1	0.2	0.8
0.6	0.4	1	0.2	0.8
0.8	0.6	1	0.2	0.8
0.8	0.6	1	0.4	0.8
1	0.8	0.8	0.4	0.8
0.8	1	0.6	0.6	0.8
0.6	1	0.6	0.6	0.8
0.6	1	0.6	0.8	0.8
0.6	0.8	0.6	0.8	0.8
0.4	0.6	0.8	0.8	0.8
0.6	0.4	1	0.8	1
0.6	0.2	1	0.8	1
0.4	0.2	1	0.8	1
0.4	0.2	1	0.8	1
0.4	0.4	1	1	1
0.4	0.6	1	1	1
0.6	0.8	1	1	0.8
0.6	0.8	1	1	0.8
0.4	1	0.8	0.8	0.8
0.6	1	0.8	0.8	0.6
0.6	1	0.8	0.8	0.6
0.6	0.8	0.8	0.8	0.8
0.8	0.6	0.6	0.8	0.8
1	0.6	0.8	1	0.8
1	0.6	0.8	1	1
1	0.6	0.8	1	1
0.8	0.8	0.6	0.8	1
0.8	0.8	0.8	0.8	1
0.8	0.6	0.8	0.8	1
0.8	0.6	0.8	0.8	1
0.8	0.6	0.8	0.8	1
1	0.6	1	1	1
1	0.8	1	1	1
1	1	1	0.8	1
1	1	1	0.6	1
1	0.8	1	0.4	1
0.8	0.6	1	0.4	1
0.8	0.4	1	0.4	0.8
0.8	0.4	1	0.6	0.6
0.8	0.2		0.8	0.6
0.8	0.4		0.8	0.6
1	0.4		0.8	0.4
1	0.6		0.8	0.4
0.8	0.6		0.8	0.6
0.6	0.8		0.8	0.6
0.6	0.8		0.8	0.6
0.6	1		0.6	0.8
0.6	1		0.4	1
0.8	0.8		0.4	1
1	0.6		0.4	1
1	0.6		0.6	1
1	0.4		0.8	0.8
1	0.4		1	0.8
1	0.6		0.8	0.8
1	0.8		0.8	0.8
1	0.8		0.8	0.8
1	1		0.6	0.8
1	1		0.4	0.6
0.8	1		0.4	0.6
0.8	1		0.2	0.6
0.8	1		0	0.6
0.8	0.8		0.2	0.8
0.6	0.8		0.4	1
0.8	0.8		0.6	1
0.8	0.8		0.8	1
0.8	0.8		1	1
0.8	1		1	1
1	0.8		0.8	0.8
1	0.8		0.8	0.8
	0.6		0.8	0.8
	0.6		0.8	0.75
	0.6		0.8	0.666667
	0.8		1
	0.8		1
	0.8		1
	0.8		1
	0.8		1
	0.6		1
	0.4		1
	0.4		1
	0.2		1
	0		0.8
	0		0.8
	0.2		0.8
	0.2		0.8
	0.4		0.6
	0.6		0.8
	0.8		0.8
	0.8		0.8
	1		0.8
	1		1
	1		1
	1		1
	1		0.8
			0.6
			0.4
			0.4
			0.4
			0.4
			0.4
			0.4
			0.2
			0.2
			0.4
			0.6
			0.8
			1
			0.8
			0.8
			0.6
			0.4
			0.4
			0.6
			0.5
			0.666667

## Sheet: proportion correct (j)
Rat 1	Rat 2	Rat 3	Rat 4	Rat 5
0.804688	0.679739	0.877551	0.724138	0.839695
