# Supplementary material for: Hippocampal place cells have goal-oriented vector fields during navigation
Source: Nature. 2022 Jul 6;607(7920):741–6. doi: 10.1038/s41586-022-04913-9 (PMC9329099; doi:10.1038/s41586-022-04913-9)
Supplement: Supplementary file 11 — Source Data Extended Data Fig. 3 [file 41586_2022_4913_MOESM11_ESM.xlsx]

## Sheet: panel a
269.762
386.521
165.974
489.521
319.502
738.639
183.999
285.941
383.913
148.623
522.785
367.948
523.974
760.214
690.007
56.9266
517.922
533.961
63.3592
256.978
147.515
428.292
471.789
755.063
460.518
253.859
27.0655
618.223
20.944
641.992
220.157
336.987
531.671
462.856
355.288
504.513
280.241
256.129
521.596
336.743
355.715
273.773
286.831
306.55
438.432
613.062
214.743
448.705
177.775
551.406
440.927
388.967
657.171
174.746
196.701
219.604
474.98
361.545
326.627
363.843
78.1153
198.514
434.329
373.778
731.048
106.25
412.426
532.955
260.06
68.2931
74.1023
392.026
439.038
303.723
382.744
204.406
270.936
320.096
609.964
180.454
448.682
129.922
410.61
296.17
360.4
158.902
258.804
350.033
493.04
499.327
431.309
149.406
285.493
439.632
381.336
222.703
162.113
188.02
164.52
310.079
139.026
81.637
75.5562
401.688
182.461
286.571
296.453
155.758
117.964
502.852
336.797
340.056
385.61
312.869
203.165
164.123
228.549
213.196
273.663
161.816
207.826
235.223
263.646
135.016
467.945
352.171
220.249
274.042
251.98
203.76
552.584
187.791
240.921
228.986
325.887
293.997
207.266
105.348
510.668
290.15
234.168
216.064
210.881
435.099
285.031
335.31
242.917
222.127
725.373
207.049
603.32
480.632
345.654
460.225
391.252
382.325
149.956
402.198
458.51
414.092
123.502
353.734
257.828
851.991
612.342
210.014
416.86
287.257
453.703
352.991
471.724
688.27
229.372
375.698
104.306
262.88
159.681
345.322
414.003
213.982
369.551
182.885
503.532
282.796
202.658
251.137
436.012
251.41
292.988
218.281
389.211
370.251
283.771
243.184
292.401
383.844
288.349
191.661
417.273
247.597
329.03
195.969
253.742
511.747
200.475
1159.27
94.8852
145.988
223.143
197.083
183.532
169.713
163.77
212.4
210.796
173.076
503.969
739.008
708.37
138.392
424.272
322.678
449.571
168.078
109.646
317.869
191.472
232.379
218.301
169.832
419.398
277.278
607.017
542.663
185.134
151.307
330.136
425.735
218.982
350.223
178.919
356.576
62.6843
187.529
250.105
282.867
279.559
159.165
500.347
71.0336
353.688
240.222
203.459
415.527
165.541
218.298
320.459
220.003
470.988
196.873
195.143
158.808
160.221
535.991
385.538
711.547
424.507
527.767
344.343
220.503
327.238
411.66
252.458
640.17
300.871
144.532
248.843
174.078
206.88
207.26
209.923
201.699
541.195
162.369
143.596
88.5193
306.17
70.8683
273.851
173.792
301.654
80.0717
264.048
687.679
431.385
69.0947
301.061
408.778
210.333
202.166
242.32
286.263
229.798
520.684
318.821
661.411
220.496
258.094
249.626
405.352
599.538
278.068
644.916
1074.38
596.025
175.4
176.445
210.129
161.34
557.597
174.534
173.907
194.418
240.045
163.867
79.7077
207.584
139.298
251.039
195.356
214.13
1217.78
302.66
723.102
248.478
288.244
150.917
606.737
116.693
217.665
308.579
188.517
271.129
499.693
149.147
238.538
184.888
188.708
275.852
238.716
386.308
149.139
297.993
197.344
204.591
140.544
290.481
360.953
680.865
111.236
170.085
196.631
167.097
399.202
450.858
361.11
473.993
569.154
503.615
323.757
230.753
252.965
236.666
324.382
99.2823
509.081
253.902
63.8622
408.803
214.569
532.639
97.745
326.1
349.913
323.202
142.835
299.183
177.217
125.689
231.512
421.899
223.365
403.738
161.703
215.96
203.777
215.644
252.636
419.992
311.259
701.621
379.742
310.054
197.439
296.106
267.73
282.275
200.587
260.895
270.181
172.234
351.608
142.806
496.293
165.944
111.369
197.508
175.853
283.202
225.181
189.374
119.316
207.143
229.687
288.969
244.495
390.176
251.053
303.3
107.14
260.439
109.98
244.051
152.684
250.167
170.82
368.931
243.263
268.405
102.447
143.882
358.71
621.543
220.457
259.881
654.9
432.729
351.704
220.555
274.312
298.883
249.812
123.568
222.233
252.447
119.029
162.597
73.7773
80.7182
559.409
472.145
379.363
419.501
316.799
617.758
448.505
565.033
593.38
404.544
340.202
376.905
32.7677
373.777
235.587
255.299
349.504
168.55
263.173
273.861
219.202
508.576
326.042
239.935
93.8044
140.529
146.041
164.401
220.705
205.417
428.116
255.187
321.748
162.22
207.013
386.969
209.764
96.608
166.34
168.587
205.689
174.314
202.025
202.722
254.85
343.923
337.869
304.022
316.381
141.707
157.963
215.876
165.008
121.182
129.087
147.486
320
208.876
200.544
509.575
161.565
240.233
183.979
198.756
204.158
137.428
78.3688
135.382
168.813
189.814
78.7347
79.0011
97.9411
103.428
108.989
251.41
138.51
102.609
195.867
104.458
262.525
65.4806
161.799
178.317
258.956
255.496
186.714
231.686
247.86
188.916
404.999
209.67
346.999
417.287
586.489
259.66
261.866
213.26
287.459
159.717
210.367
347.534
242.74
295.696
294.573
247.72
387.582
263.067
277.422
146.617
97.7725
224.629
222.437
174.831
171.052
194.916
106.526
211.278
157.242
71.5318
288.574
208.379
277.703
223.789
174.728
162.74
287.951
120.417
263.277
212.589
263.956
402.501
223.702
195.176
413.26
510.308
229.972
88.7942
258.639
241.422
181.455
266.712
289.066
128.643
140.376
260.195
264.955
74.2288
267.494
116.953
292.454
313.082
249.277
217.857
212.286
136.819
337.781
451.334
227.198
186.047
87.4775
168.961
136.579
201.754
216.2
184.695
189.845
165.493
230.353
156.107
183.489
162.978
393.897
229.129
175.913
291.444
149.516
163.221
249.317
232.359
217.954
266.721
354.193
53.744
479.05
262.726
191.125
156.375
425.279
68.5359
210.458
277.403
420.857
423.354
32.6136
301.779
336.948
83.1075
245.077
318.287
217.708
196.464
124.329
39.5805
175.48
51.2413
134.625
60.3088
197.892
433.86
438.973
180.635
234.269
333.561
203.132
68.668
203.399
280.742
344.554
193.287
255.511
128.037
386.435
325.14
237.542
128.162
118.868
229.53
161.876
164.277
801.124
584.045
165.268
579.03
589.072
404.011
306.005
435.79
324.138
199.961
131.353
162.21
318.322
70.9966
53.6301
252.593
245.181
200.49
276.432
219.259
322.391
55.662
236.366
342.82
413.556
383.867
281.548
236.802
124.294
190.845
70.6873
128.283
149.009
157.869
220.927
242.422

## Sheet: panel c
distance	time
113.379	7.06572
86.3732	4.06283
74.0445	1.866
84.606	14.4261
74.0445	2.06431
42.3426	6.31974
41.9826	13.9955
213.869	9.60582
224.972	1.5244
204.841	4.45184
165.879	8.31719
149.782	2.70045
110.792	3.025
72.9012	3.10903
41.9826	8.42469
110.137	1.72745
72.9012	8.17992
43.1299	7.53791
75.3564	0.912119
43.2588	6.52885
180.82	3.6648
144.767	1.83587
111.408	4.23913
73.5129	3.72917
43.1299	7.16656
42.3426	13.8385
72.3933	1.12686
41.9826	9.3515
165.879	0.84812
125.966	4.02513
111.45	6.40957
84.9774	3.15861
73.5129	4.31455
42.3426	2.26278
216.683	13.0321
189.443	7.96342
165.879	2.25402
150.598	3.3868
111.45	7.01248
73.5129	1.48144
84.606	4.25939
42.3426	4.75605
73.5129	8.6699
84.606	0.878345
73.5129	2.46267
43.1299	3.12396
178.169	7.21912
186.184	18.7001
148.515	1.46973
110.137	3.47908
83.5501	3.78722
72.9012	3.11275
41.9826	7.53326
163.579	8.9308
148.515	13.6972
143.462	3.3649
110.137	14.2474
72.9012	8.06505
83.5501	8.59815
41.9826	6.3981
143.665	5.55816
109.945	0.89776
83.5501	11.5855
110.137	11.6765
83.5501	12.1697
124.348	1.60404
83.5501	4.6414
72.3933	4.09887
42.2748	3.57689
42.3426	1.69136
189.443	4.94982
227.124	8.19988
216.683	13.1355
180.82	17.6928
150.598	5.86854
144.767	13.2288
111.45	15.0638
84.9774	4.53214
110.792	9.51106
84.9774	19.7826
125.966	1.62458
110.792	15.6581
84.9774	3.52937
72.9012	20.6308
83.5501	4.06504
41.9826	9.94561
216.683	9.58382
213.79	2.09632
181.615	4.16909
144.767	2.44582
111.45	3.8195
73.5129	7.1682
84.606	12.2243
73.5129	3.07439
43.1299	2.62837
41.9826	12.5995
163.579	7.80201
124.348	4.59336
110.137	3.49898
72.9012	6.74545
41.9826	10.4293
42.2748	8.83802
150.598	4.2282
165.879	18.2488
125.966	0.917006
84.9774	6.69056
43.1299	8.80171
213.79	7.38395
180.82	1.97294
144.767	8.48209
111.45	16.6522
84.9774	22.9067
73.5129	7.91298
111.408	8.30102
84.606	1.99686
42.3426	2.31282
111.45	13.0352
84.9774	7.09337
72.9012	7.72953
43.1299	0.7672
209.835	12.269
178.169	0.894598
143.462	2.8033
110.792	8.62226
84.9774	1.62976
43.1299	8.63311
126.308	5.40085
84.606	17.1906
112.376	0.012625
84.606	3.6789
42.3426	9.14906
149.782	9.33367
143.462	7.89532
110.137	4.76522
72.9012	11.9316
43.1299	2.19976
42.4715	19.1182
74.9499	1.79598
43.4511	10.6096
192.354	17.9995
169.389	1.7008
193.157	5.33308
153.562	0
113.73	0.771876
86.643	4.78807
74.5416	3.74967
43.698	3.43679
75.0958	6.7606
43.3034	1.15909
184.85	12.3819
153.591	11.8437
169.939	5.3216
128.052	13.4641
85.9933	3.59358
113.499	7.49855
128.052	11.7543
113.196	0.616
147.728	19.569
113.196	20.1826
85.9933	3.40172
128.052	0
153.591	0.762402
147.728	5.69477
113.73	3.01365
75.0958	0.755044
43.698	2.22322
193.157	14.7654
184.444	0
147.728	0.592219
113.73	5.78656
128.593	19.6477
113.73	8.50902
86.643	0.446531
43.698	4.06954
258.517	6.25216
270.043	6.79639
248.739	3.56775
209.544	3.67177
193.157	11.7326
169.389	2.74987
128.593	1.79162
86.643	0.391265
75.0958	5.71628
43.3034	0
128.052	19.5072
113.499	3.76457
74.9499	0
43.3034	0.304346
189.998	17.5234
166.514	0.3776
126.398	19.6946
111.241	0
84.9277	6.4407
42.529	0
153.175	9.91008
169.389	13.3774
209.544	12.138
192.354	3.80048
183.03	17.6655
219.842	8.7983
183.03	2.24828
153.175	6.14537
146.87	0
112.857	0.461543
74.5416	0.511336
42.529	5.56681
230.966	5.79105
268.887	13.4065
286.211	17.653
270.043	4.5331
258.517	7.97632
232.586	2.07734
248.739	13.8939
230.966	8.34958
192.354	7.71175
153.175	3.24053
113.588	4.24732
74.5416	3.69194
42.529	1.13718
112.857	3.33089
126.398	2.43013
166.514	13.0413
150.413	0
111.241	4.79747
73.0909	0.0699
42.4715	6.56491
217.738	22.3706
248.085	19.2144
217.738	1.5941
189.998	0.526718
151.712	1.06834
112.857	0.331806
84.9277	18.076
74.5416	3.88201
43.698	0.482083
43.4511	5.29832
86.643	16.366
113.588	8.20896
146.87	15.222
151.712	1.48419
146.87	4.38485
153.175	2.78665
128.593	4.4837
169.389	5.43014
153.562	19.6553
128.593	8.00164
113.588	14.4216
86.643	16.9275
43.698	0.745013
169.939	4.31731
193.658	3.17899
169.939	14.2634
153.591	0.6562
128.052	20.1422
113.196	2.05757
75.0958	12.6777
43.698	4.15345
146.87	23.7121
113.588	0.458549
74.5416	0.398657
42.529	5.25844
219.842	15.046
192.354	11.3827
153.175	0
169.389	4.40806
153.175	0
113.588	0.29676
74.5416	0.718737
43.698	0
111.241	4.44149
126.398	38.4599
84.9277	11.6665
111.241	6.61146
73.0909	3.41691
42.529	3.82993
218.61	11.6103
184.444	4.2912
193.157	3.07257
169.389	6.57298
128.593	2.83622
113.588	0.626719
112.857	1.29215
126.398	25.4977
151.712	11.0685
181.982	15.3521
183.03	10.35
192.354	6.39532
183.03	3.93419
215.375	12.4225
183.03	0.647128
146.87	8.299
112.857	0.195597
84.9277	6.27774
73.0909	7.9007
42.529	0
120.111	4.69747
108.007	2.84319
81.3685	5.08415
41.3618	1.29518
180.421	8.97083
142.835	7.48903
181.119	12.6923
149.738	0.198803
109.016	0.454062
70.8815	1.59381
40.904	0.620519
82.4869	10.2638
41.1384	0.3337
82.4639	4.30675
70.8815	7.15391
82.4869	1.83333
108.67	7.35459
82.4869	0
71.4986	25.0738
41.1384	0.0207795
175.824	4.93363
141.336	6.09351
108.007	4.29288
71.4986	2.16357
41.3618	0.8458
108.67	5.59822
71.4986	5.72155
41.3618	1.71328
39.612	9.65225
40.6698	3.66748
258.105	5.29209
252.688	0
219.229	1.32201
189.236	0.415357
148.725	0.651111
108.764	3.77759
82.4869	4.36074
70.8815	0.517593
41.1384	0.804072
41.3618	4.61609
81.3685	18.6207
71.4986	0
41.1384	5.4183
72.5139	4.3986
41.9062	0.968036
146.409	9.85591
110.835	0.0601772
72.5139	1.37065
40.904	0.664876
112.117	6.05621
84.7614	0.787633
41.9062	1.36667
145.224	8.21252
108.007	14.6962
71.4986	1.53431
41.1384	0.399602
252.688	5.67847
215.912	14.1098
180.421	0.84191
148.725	7.56142
123.739	0.498324
82.4869	0.476139
71.4986	9.34278
41.1384	7.09579
221.271	12.3103
215.912	1.35348
181.119	7.49097
142.835	1.98615
109.016	2.19774
108.764	2.72196
123.739	19.6988
108.764	3.39924
70.8815	1.46923
40.904	0.482659
177.408	18.0165
141.336	2.13825
108.67	0.584783
71.4986	9.96361
41.3618	0
112.117	3.16164
72.5139	13.0045
40.904	9.8308
82.4639	4.52848
109.016	1.88509
82.4639	1.34373
40.904	0.770812
82.4869	4.21612
108.67	0.820774
71.4986	13.4541
41.1384	0
108.67	4.30044
108.007	1.15547
71.4986	2.09368
41.3618	1.34137
164.826	4.99907
148.725	13.0897
142.835	5.26537
108.764	1.41129
70.8815	0.238197
41.1384	1.60433
71.4986	4.53282
41.3618	0.390041
182.485	12.6312
216.134	7.46311
182.584	13.4283
145.798	9.62015
112.29	6.54737
74.0033	5.85789
42.6344	10.9425
151.721	18.3621
127.056	5.08378
167.701	17.2925
127.056	16.6862
112.142	9.96166
85.3114	10.5169
73.3326	5.31331
43.0345	5.63278
191.335	4.75687
182.688	20.728
145.984	18.1051
112.142	10.9033
73.3326	4.7418
42.4134	5.09074
85.8707	24.1475
43.2817	4.57626
182.438	26.72
152.219	2.71858
127.458	11.1855
151.995	22.7065
145.798	5.49273
112.325	9.91912
85.8707	5.74284
74.652	5.52566
43.0345	5.36189
111.847	9.6
145.984	20.9248
152.025	10.9332
191.335	24.6579
152.025	4.43583
167.701	21.4864
151.721	6.5227
112.508	5.70273
74.652	5.53353
43.2817	10.5559
127.211	6.3747
85.0989	7.87029
112.29	15.4416
85.0989	8.98263
42.6344	7.2952
191.385	14.4746
207.842	16.4972
168.255	8.65788
152.219	19.5017
146.242	10.2842
112.508	7.9485
85.3114	5.75716
43.0345	5.00016
146.242	20.1141
182.438	30.7955
191.385	24.9868
182.438	4.65171
146.242	19.9963
112.823	17.3157
85.8707	12.6083
74.0033	13.8735
112.29	16.2405
85.0989	20.3245
127.211	11.4262
152.15	3.85058
112.29	16.9071
145.798	4.85876
112.325	4.55103
112.29	23.4697
85.0989	10.3948
74.0033	9.11005
43.2817	5.28339
112.325	4.63429
127.458	88.6515
112.325	9.28066
74.0033	10.8822
43.2817	13.9567
152.15	10.4856
127.211	7.3144
112.29	14
74.0033	9.85067
42.6344	9.77573
191.21	27.2529
207.644	46.5678
167.701	17.8773
152.025	20.7529
112.142	10.5032
73.3326	8.66286
43.0345	8.55648
42.4134	5.28
167.701	19.3591
191.21	26.9509
151.721	12.7594
146.242	3.19721
112.508	5.21828
74.652	4.61502
43.0345	4.93267
182.438	7.93303
182.188	33.387
151.721	15.1008
167.701	5.94001
152.025	4.87269
127.056	13.6782
112.508	5.25187
85.3114	11.7997
112.142	16.322
85.3114	14.403
74.652	8.34193
43.2817	5.88986
191.21	19.614
230.138	12.3299
255.864	29.8344
249.644	17.5811
215.5	20.4925
182.188	18.7203
146.242	14.8038
112.508	20.2405
85.3114	4.33608
73.3326	8.44243
42.4134	5.2429
85.3114	7.16551
43.0345	9.44058
74.652	20.2773
43.0345	4.20467
111.847	16.5404
112.142	20.2231
145.984	8.65753
182.688	19.436
191.335	8.49827
207.644	22.2295
191.21	11.39
167.701	13.0348
127.056	21.5277
85.3114	26.5315
74.652	5.3018
43.0345	11.458
151.721	8.47444
127.056	12.1256
112.142	27.1204
85.3114	10.0796
43.0345	4.85956
246.223	5.66932
229.892	15.9933
207.842	4.9524
191.385	10.1309
152.219	5.291
112.823	4.95686
74.652	5.9462
43.2817	10.1322
145.798	18.4648
112.325	8.28519
85.8707	13.2941
74.0033	13.1707
112.29	9.31309
74.0033	7.83628
43.2817	9.21699
85.0989	9.75121
112.519	7.99447
74.0672	5.02032
42.6344	9.95194
152.15	4.45
145.798	7.03661
112.325	5.4526
74.0033	9.31547
43.2817	9.86524
85.8707	6.24567
112.325	52.0077
85.8707	14.7078
74.652	9.61956
43.2817	4.05376
112.325	6.95532
127.458	10.7005
152.219	25.6131
146.242	16.1024
151.721	24.997
127.056	30.8226
112.508	4.61024
85.3114	5.69065
43.0345	5.48105
84.7254	2.09852
111.847	16.8148
73.3326	10.424
112.142	18.3234
145.984	29.2652
111.847	7.17383
84.7254	5.35624
42.4134	9.92346
108.845	12.699
71.8232	7.55242
41.8386	5.8707
170.131	11.5308
152.42	12.2408
184.037	5.9181
145.649	6.02992
110.831	8.35748
72.2165	7.70353
41.7449	6.29723
82.8934	2.72848
109.401	6.34009
71.8232	14.974
108.845	5.91492
81.9776	8.22942
70.3977	5.72701
40.645	9.17835
160.667	8.20914
121.887	19.8009
81.9776	13.0282
108.845	8.39546
146.721	14.2133
108.845	5.34007
81.9776	6.42335
107.074	6.20444
70.3977	36.437
80.5874	5.82159
40.645	6.39393
247.63	9.63614
228.378	17.1626
188.781	5.51044
165.959	19.3466
124.674	12.8752
82.8934	5.70344
41.8386	5.74986
144.465	10.39
121.887	10.356
107.074	19.144
81.9776	5.14874
41.5063	5.85492
85.3343	8.02934
42.477	8.79066
212.55	15.38
184.5	5.38068
146.721	13.4768
142.331	15.0315
108.845	4.96458
71.8232	5.54832
41.8386	5.40789
215.582	13.0298
188.781	4.80447
149.225	5.80982
109.401	5.7351
82.8934	5.50117
72.2165	5.67367
41.8386	12.5874
112.388	1.99936
73.2416	5.19309
41.7449	5.35336
110.831	12.2677
84.0223	4.46757
41.7449	6.84544
83.1458	1.72251
70.6458	5.85131
80.5874	15.4008
70.6458	12.5643
40.645	11.7746
112.522	1.74151
73.2416	5.53634
42.477	5.23074
81.9776	3.19778
121.887	13.0036
108.845	12.0175
81.9776	8.82973
71.8232	8.29352
41.5063	8.87608
218.824	2.69918
183.227	17.9566
145.649	5.60008
110.295	6.55745
72.2165	5.94209
41.8386	6.01953
178.552	31.0417
177.02	5.69394
146.721	20.8687
121.887	5.09807
107.074	11.4144
81.9776	3.6709
41.5063	6.12145
71.8232	15.9233
41.5063	5.98319
80.5874	24.2333
70.3977	6.41769
41.5063	5.80141
150.574	12.9984
110.295	20.7544
72.2165	6.50813
41.7449	5.55201
247.63	16.3971
207.043	17.0229
190.904	10.8694
165.959	18.5329
150.574	5.19627
124.674	18.0504
110.295	11.9218
110.831	17.5086
84.0223	5.33698
73.2416	12.8146
41.7449	5.20978
108.845	14.7272
121.887	19.2303
146.721	16.8494
121.887	4.61741
107.074	17.5389
70.3977	5.58896
40.645	19.6502
221.501	6.52864
183.227	8.8617
150.574	19.324
145.649	16.8857
110.295	6.30529
82.8934	11.8581
72.2165	6.1318
41.7449	16.1777
41.7449	1.54476
70.6458	10.436
83.1458	12.3232
73.5358	4.66372
41.9516	6.28578
138.091	20.5297
106.371	19.3603
70.3977	5.03822
41.5063	5.57953
218.824	7.35463
184.037	9.10898
145.649	11.5872
110.831	12.4292
84.0223	6.17052
41.7449	5.73792
