# Supplementary material for: Hippocampal place cells have goal-oriented vector fields during navigation
Source: Nature. 2022 Jul 6;607(7920):741–6. doi: 10.1038/s41586-022-04913-9 (PMC9329099; doi:10.1038/s41586-022-04913-9)
Supplement: Supplementary file 12 — Source Data Extended Data Fig. 5 [file 41586_2022_4913_MOESM12_ESM.xlsx]

## Sheet: intersink distance (panel d)
26.2256	29.9902
7.27368	44.4204
16.9641	65.4406
17.4633	142.419
70.2626	38.4309
21.4616	94.5639
95.5457	95.6703
189.674	16.383
22.5122	19.1525
25.0106	24.9336
39.7802	62.1464
14.5474	69.1785
113.576	104.367
51.4467	74.806
22.8428	20.5623
49.7584	29.0947
39.17	55.9536
44.6158	108.418
95.6605	42.1211
21.6243	30.2076
50.9134	43.149
35.9993	65.8387
7.25919	81.589
11.8217	94.8372
7.27368	7.27368
97.043	44.0586
19.7711	112.401
19.2528	81.3668
123.619	66.7169
59.9585	12.1319
56.4477	51.4327
7.27368	87.2479
15.9428	186.297
97.8574	48.7672
5.17302	56.8093
14.5474	51.4327
16.2644	9.74267
7.43947	85.6016
8.41955	47.7394
21.4062	74.1773
98.9328	25.7195
7.88467	56.5355
14.9765	87.8882
123.653	126.394
63.1078	133.725
189.674	31.9769
181.077	29.0947
92.0056	41.7432
68.5363	22.7154
67.6557	36.3684
73.0996	81.3951
25.2012	36.2185
72.3445	10.2865
55.3947	32.0066
145.593	37.0886
14.5474	48.7933
23.0014	36.3684
10.2865	125.511
77.5856	63.5753
141.761	146.391
70.9184	43.6421
29.9902	73.7978
33.3723	71.6375
36.3684	78.8759
82.0608	85.1126
9.35415	53.4392
37.4007	47.9764
23.6365	72.5822
95.3561	51.4327
44.2441	39.17
36.3684	121.052
219.217	47.9481
31.857	66.5005
136.299	6.46728
48.6198	23.0474
6.95415	38.0789
80.0267	107.395
58.6423	42.2265
159.259	55.3947
26.2256	30.9686
88.9501	62.1208
7.23017	149.814
72.7138	46.0028
74.1773	82.9506
20.5731	62.5528
37.11	85.1363
26.2256	94.5408
66.5575	88.4882
42.4125	36.3684
119.961	74.8871
98.9328	59.9803
29.0947	73.02
109.353	42.6337
106.018	133.725
94.5579	82.9327
7.27368	95.3032
37.2542	75.0008
52.9611	80.3404
67.06	121.532
74.3534	75.9435
13.3877	6.83751
15.1873	43.6421
43.6421	135.856
14.5474	48.7933
7.27368	43.5669
22.2959	108.797
256.291	82.9327
16.2644	94.5579
123.866	34.2327
49.9115	154.425
157.705	171.665
14.5474	171.665
127.029	52.6955
58.5038	171.665
65.4631	104.977
51.4431	138.963
131.732	139.912
50.9158	89.7179
15.3373	47.6743
105.716	37.0886
0	81.3222
23.0014	72.7368
21.821	65.0906
153.444	103.378
159.524	111.69
55.7746	111.313
34.8434	115.118
39.8031	87.9501
16.5156	99.6074
18.4236	41.1562
90.1343	87.3202
43.4081	46.4688
82.8403	71.6375
44.2441	82.9327
16.2644	108.131
7.27368	72.7368
10.2865	88.4882
32.5289	65.866
87.2842	72.0058
20.5731	76.9337
6.77181	87.2842
26.2256	44.2441
	56.1109
	75.5288
	151.287
	53.5226
	89.7171
	108.131
	15.7541
	40.1909
	47.3933
	65.4631
	57.2089
	127.243
	97.512
	38.972
	30.8596
	45.6683
	85.4268
	49.3145
	31.6663
	51.8992
	45.9798
	88.5215
	117.285
	21.821
	66.6026
	91.1518
	62.2336
	88.3273
	33.8675
	46.0028
	107.792
	179.647
	33.6873
	52.9532
	46.0028
	15.1881
	105.906
	49.9576
	80.3404
	43.6415
	68.2562
	88.4882
	129.144
	145.474
	23.4377
	10.2865
	52.5175
	12.4778
	16.2644
	76.4111
	48.4562
	20.5731
	16.7876
	52.4513
	56.8093
	36.3684
	137.901
	86.2769
	157.448
	55.3947
	89.4877
	94.5579
	86.9041
	72.8247
	43.9991
	68.4731
	58.548
	32.5289
	26.2256
	142.86
	70.7832
	45.127
	27.1812
	21.8526
	20.5588
	93.1486
	64.896
	78.3399
	23.8432
	78.6648
	143.685
	30.8596
	87.2987
	59.9591
	68.6198
	91.6175
	111.266
	36.3684
	61.7192
	65.866
	95.5913
	40.5031
	145.474
	97.5867
	84.7565
	70.8973
	92.0056
	99.4487
	72.7978
	22.4587
	23.0014
	149.924
	67.06
	56.2834
	87.9875
	97.5867
	71.6375
	54.8052
	152.903
	166.025
	166.025
	58.221
	166.025
	123.952
	118.407
	145.474
	108.899
	36.0995
	14.5474
	67.06
	62.5706
	76.1241
	117.285
	96.0887
	111.286
	112.359
	100.802
	99.9896
	19.5005
	106.932
	26.0886
	88.7866
	78.3399
	101.049
	69.0042
	65.866
	78.3399
	52.4513
	71.1732
	65.866
	52.4513
	42.4125
	36.8125
	113.563
	16.7767
	123.808
	69.0042
	23.492
	23.0879
	31.1316
	32.5289
	52.1149
	102.942
	73.0831
	47.4329
	58.6423
	39.2458
	113.936
	71.9317
	59.7485
	13.4418
	62.114
	51.8229
	104.143
	37.0886
	57.3259
	127.805
	74.1292
	81.4777
	37.2722
	29.9902
	74.5608
	159.524
	40.8298
	32.5289
	29.9902
	36.2359
	72.2507
	19.5891
	44.2441
	52.1148
	84.605
	58.6423
	96.447
	160.186
	58.4973
	36.3684
	70.7687
	47.091
	55.3947
	55.6664
	9.8619
	21.821
	54.9165
	16.2644
	78.3399
	14.5474
	98.834
	73.2563
	118.756
	16.2644
	51.0644
	72.7368
	49.3983
	111.086
	80.5099
	38.2929
	57.8453
	71.6375
	32.5289
	111.94
	50.6179
	82.5842
	24.6003
	51.3844
	59.5825
	89.9705
	44.3053
	58.6423
	58.0079
	41.1462
	123.06
	39.17
	52.9712
	36.3553
	72.7368
	66.8257
	95.6703
	65.866
	58.6423
	29.9902
	82.8555
	71.8769
	160.186
	58.6423
	74.0226
	48.9729
	52.9532
	134.344
	49.1292
	36.7632
	46.5743
	110.763
	32.5289
	17.39
	125.253
	58.6423
	103.378
	28.1183
	125.308
	144.378
	144.378
	22.7672
	144.378
	87.684
	155.664
	110.071
	108.979
	73.5094
	46.5743
	65.866
	52.9532
	93.214
	128.685
	95.9884
	81.9939
	86.8841
	61.6359
	70.2751
	57.8199
	71.9893
	64.9114
	51.4327
	56.8093
	82.9327
	46.5743
	91.139
	39.17
	91.139
	52.1624
	85.1363
	73.0996
	78.6769
	20.0303
	85.4614
	21.7384
	153.544
	36.3684
	59.1584
	42.8749
	44.0131
	36.3684
	76.6272
	81.2289
	55.4608
	69.9468
	88.4882
	66.7248
	148.468
	97.1864
	89.5837
	26.831
	94.8048
	34.8086
	94.8372
	67.06
	62.2393
	164.152
	104.04
	82.1947
	61.1984
	55.3947
	43.9683
	157.354
	73.7007
	52.9532
	55.3947
	68.673
	41.2552
	39.1355
	32.5289
	73.0413
	104.054
	55.3947
	80.8931
	172.434
	91.6088
	72.7368
	93.5191
	81.0292
	91.139
	65.9704
	26.6045
	55.3947
	89.639
	23.0014
	102.091
	46.5743
	65.839
	69.4503
	87.3031
	20.5731
	14.6967
	58.6423
	30.1842
	144.857
	113.362
	26.0209
	83.7084
	107.395
	67.06
	81.8788
	46.197
	118.926
	53.517
	83.0258
	94.8425
	109.347
	42.7248
	51.4327
	90.763
	7.31745
	122.599
	72.7368
	42.4324
	51.4358
	98.9328
	69.036
	84.825
	95.6703
	82.9327
	29.0947
	77.2601
	102.124
	172.434
	23.0014
	89.7145
	60.2329
	23.0014
	170.442
	58.262
	66.4703
	82.2923
	75.9116
	16.2644
	19.0176
	161.621
	23.0014
	138.963
	31.6067
	115.61
	141.229
	141.229
	30.4501
	141.229
	52.5582
	192.031
	87.8882
	112.088
	107.197
	82.9327
	89.9705
	74.1773
	112.161
	139.912
	116.93
	74.3872
	84.2583
	28.5492
	64.1997
	93.9594
	39.1098
	100.907
	16.2644
	65.866
	89.9705
	58.1895
	125.141
	10.2865
	127.237
	65.4505
	117.285
	104.143
	119.297
	61.1714
	50.0164
	61.5458
	187.258
	29.9902
	99.4547
	78.7768
	76.4057
	71.6375
	114.505
	66.7157
	55.5485
	102.551
	124.293
	106.148
	189.316
	129.273
	125.33
	67.7629
	135.266
	56.0317
	94.8372
	104.143
	83.9606
	205.093
	143.334
	95.5687
	95.6941
	94.8372
	26.2943
	170.273
	114.425
	91.139
	94.8372
	106.971
	24.6726
	78.8532
	59.9803
	104.273
	131.153
	80.3404
	86.8431
	188.836
	129.548
	113.619
	124.012
	119.805
	131.128
	97.8672
	67.4699
	94.8372
	128.799
	62.5706
	132.732
	87.5867
	42.6245
	81.184
	64.2651
	61.7192
	26.7158
	62.1464
	52.1786
	182.459
	150.611
	51.7393
	121.826
	147.281
	108.131
	52.2435
	65.6578
	159.61
	91.2383
	120.249
	134.365
	142.905
	66.2275
	65.866
	128.473
	36.3772
	139.612
	113.619
	65.8788
	87.8973
	136.66
	95.0631
	84.825
	131.128
	120.401
	65.0578
	85.1089
	137.654
	188.836
	23.0014
	122.224
	93.5379
	37.0886
	211.57
	90.7549
	103.456
	123.438
	44.2154
	48.7933
	60.1019
	202.429
	23.0014
	180.088
	64.2831
	123.527
	154.127
	154.127
	69.1411
	154.127
	14.671
	232.871
	82.9327
	123.466
	145.244
	123.866
	127.029
	110.789
	138.235
	157.017
	151.126
	90.7799
	103.639
	29.0998
	84.4022
	134.351
	18.7529
	141.093
	26.2256
	97.043
	116.606
	92.0056
	165.865
	42.4125
	167.453
	99.0676
	157.354
	46.5743
	36.3684
	23.741
	44.0068
	120.822
	116.544
	75.9395
	16.7755
	19.6785
	28.4685
	39.17
	53.6072
	104.256
	74.1447
	41.3409
	51.4327
	40.2914
	110.236
	65.0897
	52.5366
	20.7155
	59.9486
	59.07
	102.865
	29.9902
	54.4451
	122.246
	73.0754
	78.6643
	31.2412
	32.5289
	78.3441
	164.906
	39.1415
	36.3684
	32.5289
	28.9636
	76.1718
	25.1852
	51.4327
	46.1951
	78.4397
	65.0578
	103.405
	154.641
	51.2673
	30.8596
	64.259
	39.9211
	48.7933
	60.4032
	15.9297
	14.5474
	47.913
	20.5731
	71.6375
	16.2644
	105.815
	71.5471
	125.892
	23.0014
	57.0632
	73.0996
	56.6716
	103.978
	73.2859
	40.4876
	58.6907
	65.0578
	29.9902
	115.151
	50.0651
	76.6798
	18.036
	44.1136
	52.7535
	92.0056
	43.6436
	58.1895
	50.7562
	46.5675
	128.4
	37.0886
	59.998
	41.1307
	73.0996
	72.4734
	94.8372
	58.6423
	59.9803
	37.0886
	81.2435
	64.6252
	154.641
	65.0578
	77.2096
	53.7908
	59.9803
	129.278
	54.2968
	29.7009
	42.4125
	117.483
	36.3684
	23.7661
	119.503
	65.0578
	98.9328
	28.5663
	131.69
	149.951
	149.951
	29.7185
	149.951
	92.6715
	149.951
	117.285
	105.275
	66.3556
	41.1462
	67.06
	55.3947
	87.0507
	123.438
	97.5369
	88.47
	92.8075
	68.4869
	76.7522
	51.5558
	76.3913
	58.4998
	56.8093
	61.7192
	87.5867
	51.4327
	87.8882
	46.0028
	84.825
	56.478
	82.9327
	78.6769
	127.029
	134.712
	152.106
	218.739
	125.062
	169.182
	121.114
	105.774
	98.9153
	159.524
	174.055
	102.621
	96.88
	84.3445
	92.0056
	160.856
	192.854
	73.8794
	91.6459
	138.135
	166.163
	170.729
	65.866
	101.049
	75.2545
	175.555
	182.522
	56.6323
	93.5651
	155.664
	126.851
	288.023
	152.632
	160.186
	155.664
	106.897
	127.758
	148.27
	165.865
	79.186
	53.366
	185.443
	217.753
	37.0886
	104.676
	130.116
	68.5363
	109.707
	121.929
	184.211
	128.879
	115.007
	113.656
	123.866
	67.06
	139.723
	193.411
	70.9173
	215.657
	134.12
	143.342
	89.9705
	166.495
	119.275
	103.767
	111.329
	177.134
	125.563
	143.459
	133.968
	91.3843
	142.29
	107.053
	99.8929
	117.977
	212.062
	94.5306
	87.8882
	103.06
	133.468
	251.634
	149.774
	176.098
	164.891
	188.696
	195.244
	72.7368
	89.9705
	179.647
	154.641
	67.0774
	90.6231
	37.0886
	152.92
	200.069
	177.556
	159.69
	189.291
	177.813
	100.74
	143.275
	195.822
	121.058
	132.412
	169.982
	152.92
	175.927
	108.234
	250.925
	272.642
	272.642
	149.226
	272.642
	148.338
	192.581
	224.661
	29.1948
	108.211
	133.725
	185.871
	177.573
	47.2961
	10.2865
	215.875
	207.911
	214.708
	162.157
	196.492
	127.638
	133.378
	127.059
	136.66
	185.443
	211.438
	175.173
	179.941
	147.281
	138.391
	180.34
	184.011
	80.3404
	104.903
	141.991
	162.855
	238.745
	134.148
	30.164
	110.545
	111.416
	109.463
	161.01
	157.688
	153.4
	135.722
	83.7332
	71.6375
	146.69
	147
	57.1058
	70.616
	141.829
	138.954
	180.013
	121.058
	92.0056
	99.0002
	119.491
	154.473
	96.5775
	93.236
	146.38
	162.365
	280.674
	133.799
	152.92
	146.38
	94.4414
	162.129
	146.229
	172.893
	80.3981
	51.3738
	186.439
	225.325
	65.4631
	77.9741
	111.028
	59.9245
	88.6318
	93.1486
	177.076
	134.07
	108.131
	86.5656
	132.732
	51.4327
	133.725
	218.359
	108.443
	240.369
	141.229
	164.708
	128.89
	176.935
	60.9966
	62.9185
	131.905
	157.909
	87.5867
	127.237
	182.298
	116.994
	99.6313
	104.414
	80.3233
	87.3238
	190.925
	116.243
	118.407
	77.305
	152.875
	244.729
	131.128
	181.86
	159.504
	164.906
	191.68
	123.653
	65.0578
	161.502
	158.86
	110.758
	60.5551
	65.4631
	174.72
	185.269
	171.234
	175.927
	133.933
	172.781
	92.2501
	119.297
	225.572
	138.391
	140.598
	113.695
	174.72
	130.116
	122.045
	252.547
	267.054
	267.054
	151.626
	267.054
	184.182
	130.926
	238.262
	86.0013
	70.892
	109.105
	165.865
	163.456
	45.1206
	58.6423
	192.076
	209.817
	212.476
	181.879
	198.17
	97.0892
	166.46
	92.6869
	160.021
	178.909
	202.098
	169.182
	141.229
	161.502
	91.139
	171.983
	149.951
	43.6421
	10.2865
	62.8757
	82.5536
	158.488
	59.7735
	82.6578
	115.007
	44.7053
	51.1514
	72.7368
	62.9261
	130.354
	100.965
	38.8211
	26.2256
	51.9406
	83.65
	44.9832
	26.8707
	58.9155
	48.7738
	95.7537
	118.407
	23.0014
	68.1395
	86.2998
	65.1688
	88.7706
	35.5369
	52.9532
	112.812
	185.871
	39.1009
	59.9803
	52.9532
	16.8995
	111.028
	57.231
	87.5867
	43.0311
	64.6742
	95.6703
	136.374
	141.229
	16.8758
	16.2644
	49.0731
	7.80295
	10.2865
	83.1717
	55.0778
	26.2256
	9.52506
	58.6423
	52.4513
	43.6421
	144.825
	87.8935
	164.514
	62.1464
	95.8423
	97.5867
	94.0897
	65.6027
	36.796
	73.4202
	63.6824
	26.2256
	32.5289
	147.198
	74.0518
	40.3132
	31.4325
	17.6708
	13.5862
	97.8574
	68.4277
	81.3222
	17.5737
	84.81
	150.057
	36.3684
	94.5724
	67.0387
	72.7368
	98.537
	112.918
	30.8596
	67.06
	73.0996
	96.9651
	34.3465
	141.229
	104.143
	90.5246
	77.7855
	98.9328
	95.3087
	79.7687
	23.7502
	26.2256
	156.653
	72.7368
	62.923
	82.8466
	104.143
	69.0042
	59.6495
	159.839
	172.434
	172.434
	65.4492
	172.434
	129.586
	113.152
	152.747
	107.678
	28.8387
	16.2644
	72.0058
	68.6198
	72.2004
	113.851
	100.308
	118.396
	119.239
	107.617
	107.142
	14.9732
	112.324
	20.4551
	94.8372
	85.1363
	107.395
	75.9395
	65.4631
	85.1363
	46.5743
	77.8687
	67.06
	7.27368
	50.9158
	56.1109
	76.3024
	151.262
	47.3951
	90.2358
	102.091
	39.3258
	21.8775
	78.6769
	91.7215
	89.0922
	61.6011
	6.63322
	30.8596
	78.3657
	127.871
	32.2532
	31.6463
	57.6703
	88.4618
	94.2529
	74.1773
	21.821
	24.5205
	126.404
	104.195
	44.7023
	10.9443
	72.7368
	81.0003
	205.988
	71.7665
	77.3203
	72.7368
	28.455
	80.0118
	66.0477
	87.8882
	7.2993
	39.0126
	104.903
	140.899
	113.619
	41.32
	51.4327
	27.7083
	37.7803
	52.9532
	101.539
	48.8607
	32.5289
	46.1032
	46.0028
	36.3684
	56.8093
	130.941
	44.088
	152.845
	55.3947
	77.3321
	56.8093
	90.7319
	89.0288
	57.8993
	45.3821
	95.4165
	65.0578
	62.1464
	110.252
	35.711
	82.014
	24.1641
	31.543
	52.3629
	130.116
	32.204
	41.1462
	39.6355
	65.4195
	169.493
	69.0042
	97.6062
	82.2769
	108.131
	113.377
	69.0042
	36.3684
	97.5867
	74.8871
	52.8763
	42.589
	113.619
	87.2842
	117.237
	94.9359
	88.4882
	137.034
	95.41
	21.1933
	65.866
	138.935
	50.9158
	54.332
	122.131
	87.2842
	112.918
	34.4929
	171.445
	190.925
	190.925
	68.5015
	190.925
	101.362
	151.356
	151.879
	66.7176
	55.138
	58.1895
	104.143
	94.8372
	47.4914
	82.2923
	134.59
	128.075
	133.443
	94.2933
	116.399
	58.6168
	83.1891
	62.0835
	73.0996
	102.865
	128.685
	92.5789
	109.347
	74.1773
	84.825
	97.5115
	109.347
	67.06
	87.5867
	36.9439
	40.4094
	98.4332
	32.0982
	150.214
	48.7933
	67.5737
	43.4205
	58.6423
	96.3705
	58.5788
	32.6041
	65.5906
	87.8882
	85.1525
	162.566
	92.1936
	88.8966
	44.4106
	110.757
	56.8053
	72.7368
	68.6198
	48.1891
	173.431
	121.856
	63.9648
	59.2133
	74.1773
	25.8929
	179.647
	89.4
	73.0996
	74.1773
	72.2435
	23.7616
	58.337
	55.3947
	67.1952
	94.5588
	78.3399
	101.041
	156.68
	94.1561
	82.9327
	86.9451
	85.2377
	97.8574
	88.4613
	39.6454
	61.7192
	94.4702
	32.5289
	95.6703
	62.1464
	74.2681
	50.1365
	96.6504
	37.0886
	23.2058
	36.3684
	52.0608
	146.471
	114.612
	14.9418
	103.11
	113.619
	81.3222
	63.2011
	29.9799
	127.419
	56.5201
	84.5307
	100.376
	130.926
	29.4584
	32.5289
	92.942
	16.2059
	145.267
	87.8882
	65.0773
	72.7368
	118.407
	92.0369
	62.5706
	94.5579
	102.865
	51.4327
	56.7581
	101.064
	156.68
	32.5289
	111.798
	82.4868
	41.1462
	181.238
	80.7371
	67.8902
	94.8372
	79.9814
	16.2644
	34.6978
	170.262
	32.5289
	151.356
	28.3767
	136.751
	163.456
	163.456
	51.2954
	163.456
	42.4825
	200.653
	104.903
	93.5629
	109.759
	93.1486
	110.071
	94.8372
	101.917
	124.293
	138.205
	96.6156
	106.971
	41.9456
	86.8167
	101.778
	24.7701
	108.008
	16.2644
	88.4882
	112.918
	80.3404
	139.912
	32.5289
	134.12
	87.532
	133.725
	72.7368
	51.4327
	21.8349
	29.8967
	101.177
	29.4956
	139.749
	62.5706
	37.426
	43.5349
	51.1514
	37.7863
	116.38
	87.6008
	67.5559
	75.9395
	27.6173
	111.19
	90.8501
	77.0102
	14.6183
	56.7776
	38.3383
	121.929
	55.3947
	77.1307
	131.523
	64.9476
	101.069
	57.4344
	16.2644
	82.6382
	138.963
	36.5959
	14.5474
	16.2644
	53.0002
	80.0105
	1.05466
	29.9902
	72.3719
	104.665
	39.17
	78.7616
	180.675
	73.2381
	44.2441
	90.3898
	61.4989
	65.866
	35.3461
	22.6237
	39.17
	67.6925
	29.9902
	97.5867
	14.5474
	90.9678
	91.8449
	108.756
	21.821
	52.22
	88.4882
	37.5668
	123.549
	94.7232
	52.3219
	44.6945
	81.3222
	32.5289
	120.682
	68.2581
	88.7596
	44.2408
	67.8031
	71.0773
	73.0996
	62.275
	75.9395
	73.1363
	46.0304
	102.492
	36.3684
	36.383
	16.2547
	59.9803
	46.3254
	112.918
	82.9327
	44.2441
	16.2644
	101.236
	88.4814
	180.675
	56.8093
	55.3998
	28.6364
	46.5743
	136.003
	28.5937
	55.2214
	48.7933
	104.878
	43.6421
	24.2945
	129.816
	56.8093
	103.378
	45.6635
	105.631
	123.866
	123.866
	9.75164
	123.866
	91.251
	159.69
	94.5579
	129.126
	86.9853
	52.9532
	51.4327
	36.3684
	113.276
	149.243
	79.967
	62.5796
	66.583
	56.3913
	50.9021
	66.5999
	78.2396
	74.019
	55.3947
	36.3684
	62.5706
	26.2256
	87.5867
	36.3684
	98.9328
	32.2945
	78.6769
	36.3684
	81.3222
	63.0261
	78.1859
	144.387
	53.3979
	114.333
	94.5579
	65.7917
	40.4088
	31.5167
	88.7866
	57.1506
	32.3793
	38.9612
	62.5706
	100.27
	159.44
	57.992
	63.2122
	68.0154
	116.35
	96.6966
	43.6421
	52.9532
	8.02234
	158.892
	131.142
	20.1501
	40.4589
	92.0056
	58.3747
	216.995
	97.3298
	94.5579
	92.0056
	59.3258
	58.3438
	80.5052
	92.5789
	36.859
	53.0727
	113.619
	143.399
	110.789
	73.7707
	80.3404
	50.7385
	69.9889
	85.1363
	116.478
	58.9591
	58.1895
	78.5527
	52.4513
	58.6423
	75.9395
	120.069
	12.1527
	142.453
	62.5706
	68.6053
	26.2256
	92.294
	118.776
	88.8495
	36.5598
	118.605
	97.5867
	87.5867
	81.0586
	16.4976
	114.495
	49.1523
	64.0638
	84.8402
	151.879
	20.3175
	14.5474
	72.0577
	58.5828
	181.125
	94.8372
	102.886
	97.5769
	132.732
	125.021
	37.0886
	67.06
	119.961
	82.9327
	21.741
	72.6959
	110.789
	78.3399
	136.125
	109.799
	84.825
	169.559
	109.295
	52.2176
	94.8372
	124.476
	46.5743
	60.488
	154.56
	78.3399
	144.927
	36.1291
	177.478
	201.18
	201.18
	78.7835
	201.18
	80.359
	183.579
	149.774
	49.7544
	87.034
	88.4882
	127.029
	115.007
	59.1054
	78.3399
	157.516
	135.093
	143.209
	87.3919
	124.044
	90.6581
	63.0897
	94.4897
	62.1464
	117.285
	143.459
	107.395
	139.912
	72.7368
	117.285
	113.615
	138.391
	73.0996
	123.653
	107.766
	120.345
	177.01
	98.3906
	129.472
	129.504
	110.342
	86.2609
	77.4456
	133.527
	159.513
	52.3121
	77.7882
	97.043
	146.17
	199.762
	84.7696
	97.2852
	113.335
	160.653
	138.183
	14.5474
	94.5579
	51.7222
	192.938
	175.958
	28.1243
	82.9021
	138.008
	81.2155
	260.434
	142.507
	140.478
	138.008
	101.192
	82.7232
	126.247
	135.298
	73.7076
	68.9841
	157.354
	183.326
	87.2842
	110.011
	123.866
	76.9126
	109.598
	124.505
	161.949
	104.489
	102.865
	116.89
	97.5867
	81.3222
	121.929
	149.975
	35.2451
	171.598
	107.395
	105.193
	46.5743
	133.531
	144.091
	119.072
	78.3764
	164.408
	134.12
	132.732
	82.8545
	59.2903
	151.683
	93.759
	101.599
	122.769
	197.866
	64.896
	52.4513
	108.198
	97.7957
	225.087
	139.912
	145.494
	143.266
	178.316
	169.57
	23.0014
	98.9328
	165.865
	127.237
	26.2922
	102.799
	87.2842
	113.619
	182.056
	155.312
	123.438
	205.078
	154.62
	93.9262
	138.391
	149.924
	88.7866
	105.153
	187.984
	113.619
	184.155
	81.4354
	218.82
	244.4
	244.4
	123.809
	244.4
	101.273
	214.912
	186.297
	23.8752
	120.001
	130.926
	172.893
	161.01
	69.4363
	59.9803
	203.425
	177.669
	186.841
	123.45
	167.129
	130.36
	88.6688
	132.699
	97.8574
	162.644
	188.696
	152.92
	181.987
	113.619
	151.879
	159.306
	181.987
	46.5743
	89.9705
	65.4095
	78.3144
	140.453
	56.1347
	124.159
	91.139
	73.4668
	46.8582
	37.9395
	91.139
	119.081
	46.9078
	48.9382
	72.7368
	105.966
	168.349
	68.1954
	73.3984
	71.1688
	123.836
	96.4528
	37.0886
	62.1464
	18.1441
[truncated: 18,022 more rows]

## Sheet: x vs x (panel e)
196	166
181	181
256	287.605
316	330.925
376	489.7
241	273.895
76	1
1	391
166	210.16
181	227.83
301	226
286	316
211	270.865
181	287.095
226	270.655
211	171.835
166	136
196	260.29
271	130.915
151	115.6
136	133.705
211	283.72
226	211.03
376	362.425
196	211
376	181
241	202.855
76	51.445
481	226.51
61	184.63
286	189.925
271	271
301	330.505
346	496
226	229.36
256	286
286	271
166	181.285
346	331
286	284.02
151	346
166	166
106	106
361	361
496	445.63
31	1
436	136
256	196
76	123.895
286	160.06
136	151
376	326.44
151	270.685
106	211
421	146.41
301	271
151	106
271	256
331	451.03
406	213.415
496	496
226	286
286	340.45
196	256
226	357.865
46	31.78
151	91
226	273.01
106	262.465
31	121
181	226
151	351.865
271	240.61
61	115.195
271	208.825
136	150.07
181	139.75
421	301
1	240.25
196	241
316	136.69
301	315.91
316	438.865
256	226
331	361.03
376	300.955
211	256
226	360.025
151	226
361	121
331	271
316	316
436	211
271	108.175
196	1
346	361
391	316.825
316	318.685
271	361
91	59.2
301	324.265
181	181.96
286	196
466	465.94
301	286
256	285.7
481	49
331	361
376	121
256	252.1
436	481
481	481
226	481
196	300.22
346	481
481	376.015
31	1
481	481
166	136
286	106.66
181	181
286	271
241	286
241	91
301	61
406	290.98
421	404.995
361	399.385
391	374.875
346	383.5
331	151.375
406	341.095
241	136.33
421	331
301	331
376	361
331	316
136	166
331	331
61	91
301	314.965
151	196

## Sheet: y vs y (panel f)
196	151
241	256
211	196
166	198.775
106	195.82
211	181.39
16	198.205
136	166
241	226.675
151	172.615
121	154.24
241	241
91	317.44
1	1
76	61
256	161.155
121	196
226	291.82
271	409.9
136	163.12
91	195.97
196	210.94
331	330.94
241	220.75
1	1
241	196
91	105.4
346	377.2
346	361
61	58.885
106	171.73
286	271
91	76.495
301	436
301	290.875
271	271
241	271
211	209.68
91	82.255
196	240.1
286	226
136	152.26
91	121.885
16	271
391	271
391	1
1	223.36
436	256
16	148.975
166	226.045
106	256
286	301.645
286	196.93
256	211
361	239.56
181	181
166	151
226	241
46	151.795
286	66.055
16	162.25
211	196
106	148.09
106	61
106	212.065
271	257.965
181	229.465
121	133.885
211	330.115
286	271
211	271
406	1
166	107.755
31	306.805
271	192.34
211	208.225
91	250.795
406	391
346	121
61	91
181	219.685
151	150.91
301	386.965
136	286
271	241.03
256	271
391	361
331	301.39
61	16
256	196
136	331
166	226
31	46.165
346	200.095
1	1
151	151
331	351.01
181	290.185
76	181
256	406
271	285.865
226	194.695
286	286
91	121
151	151
226	190.9
61	365.5
136	151
391	376
256	153.145
16	338.095
376	406
346	406
166	226.78
406	406
91	75.745
136	406
346	241
31	20.98
361	237.04
271	271
301	346
316	316
391	112.375
256	31
406	405.835
361	290.95
391	318.445
136	166
286	279.895
316	268.195
151	89.35
406	270.985
151	136
316	301
346	346
301	286
316	376
361	181
331	301
301	300.97
406	376

## Sheet: direction difference (panel g)
29.4361	34.1527
11.7764	149.763
4.1496	164.704
53.1329	66.8914
31.7796	116.298
29.0791	101.687
54.0175	160.719
134.61	1.52044
1.51813	178.691
11.139	127.049
64.667	136.849
6.85234	93.3885
153.188	26.738
27.1644	35.4114
17.3257	140.03
83.4368	42.9756
38.9287	132.363
145.39	76.6463
54.6554	156.892
9.83487	140.455
47.5068	50.9441
26.7679	164.691
27.8426	93.9002
2.22202	41.8243
5.62235	143.759
85.2088	158.384
53.0066	36.3948
0.443387	171.788
68.3035	158.93
81.8363	106.943
80.9194	53.1345
6.6069	70.6552
19.2623	2.75837
14.6438	58.0714
23.1266	128.077
11.1888	30.1594
3.62958	125.875
21.8726	20.327
14.9625	59.0492
45.8208	79.7596
50.238	51.9412
9.15645	116.896
18.9348	126.783
88.0551	179.415
9.46455	144.185
67.7946	171.416
172.231	174.355
37.6523	74.9278
14.294	148.145
148.13	132.728
56.5484	116.811
4.91158	115.321
101.834	44.3351
5.7728	151.65
147.205	53.9425
19.7729	49.7536
4.79036	77.7751
10.7399	129.946
45.2382	0.831764
96.3351	87.3302
31.8302	151.402
53.3104	64.3287
30.4679	46.2569
29.4568	175.321
73.0366	103.036
11.8125	6.12555
10.6403	17.3844
22.8271	28.9496
124.628	116.285
25.8917	61.2495
61.3632	121.209
138.173	129.936
30.1413	76.6005
124.66	177.4
37.9663	131.403
2.44663	128.404
101.42	95.4042
48.1312	138.495
24.7015	43.7636
4.795	176.482
176.239	47.4281
27.1687	36.5518
2.0335	69.1553
113.379	54.4743
12.2357	154.561
63.2233	172.799
12.4763	163.631
136.888	51.0576
22.45	154.273
112.303	173.25
148.087	134.955
48.4881	147.195
109.848	140.512
45.2342	60.9264
29.4311	9.90608
0.636043	171.099
61.4051	169.01
83.1625	177.617
102.846	82.8725
22.9336	143.996
64.3502	172.067
1.50403	92.5941
26.5523	34.0093
6.9213	22.1351
24.8292	9.10098
39.8088	100.174
172.059	47.4516
6.26897	127.628
104.002	113.58
164.204	172.262
65.3886	82.5264
8.04037	46.4951
58.4457	77.2688
37.3046	36.6423
22.4352	68.6519
26.3233	6.06066
61.6864	85.1628
21.2136	81.9708
8.36195	150.12
132.105	19.1399
1.38784	28.4047
32.5836	11.0125
37.8505	84.4657
121.862	43.505
112.528	167.596
34.6391	4.61858
19.8275	14.905
28.5753	46.9832
1.62753	24.5797
16.6611	143.032
101.523	37.1406
32.1703	133.533
89.081	46.4975
43.0739	99.5006
28.2663	48.5982
7.67042	24.5455
11.6326	24.5983
23.6086	17.8548
117.748	177.999
3.63677	44.3922
28.0002	9.42681
11.6082	7.05976
	127.387
	172.919
	89.2677
	93.9213
	79.3111
	138.342
	20.8559
	156.315
	104.673
	114.473
	71.0122
	4.36173
	57.7877
	162.406
	20.5993
	109.987
	99.0226
	179.269
	118.078
	73.3205
	172.933
	71.5239
	64.2006
	121.383
	136.007
	14.0185
	149.411
	178.693
	84.5662
	75.5108
	93.0315
	19.6179
	80.4477
	150.453
	52.5357
	103.499
	2.04936
	36.6729
	57.3833
	74.3175
	94.5202
	149.16
	157.038
	121.809
	149.04
	163.269
	97.3041
	125.769
	110.351
	94.4348
	92.9447
	66.7114
	129.274
	31.5662
	27.3773
	55.3988
	152.323
	23.2081
	109.707
	129.026
	86.705
	68.6332
	162.303
	125.412
	16.2508
	39.7607
	6.57326
	93.9091
	38.8732
	98.8327
	107.56
	54.2242
	155.024
	109.027
	106.028
	117.78
	116.118
	21.3873
	154.106
	25.0518
	14.1755
	46.779
	76.8506
	176.937
	164.825
	141.254
	28.6813
	131.897
	164.374
	157.331
	124.819
	118.136
	38.5501
	32.2824
	166.524
	168.614
	160.006
	105.249
	166.372
	149.69
	114.97
	56.3856
	0.241264
	13.2753
	77.7979
	25.0753
	150.004
	91.2032
	149.886
	104.903
	68.8714
	99.6451
	59.0186
	46.2755
	16.3157
	107.539
	104.347
	127.744
	41.5162
	50.781
	33.3888
	62.0894
	21.1286
	170.027
	26.9949
	37.2814
	69.3595
	46.956
	120.655
	14.7643
	111.156
	24.1212
	121.877
	70.9745
	46.9218
	2.22194
	4.52149
	159.624
	66.7685
	31.8031
	124.477
	119.76
	41.3828
	139.196
	37.6151
	52.2253
	6.80595
	152.392
	24.7781
	26.8632
	17.0638
	60.5242
	127.175
	170.676
	66.0573
	110.937
	21.5497
	129.441
	49.1949
	13.458
	155.143
	41.3966
	60.0125
	164.263
	10.1537
	4.47107
	117.518
	17.875
	47.1568
	46.9702
	152.953
	135.432
	151.154
	148.016
	78.0103
	175.928
	28.0373
	133.586
	94.8635
	74.1531
	154.146
	37.0162
	79.3039
	25.502
	9.7278
	17.5036
	31.7323
	131.159
	5.76737
	21.1852
	37.1016
	38.5918
	161.752
	2.2624
	99.9702
	104.159
	76.1376
	76.1411
	154.745
	118.757
	2.51035
	141.759
	159.83
	30.7665
	103.051
	147.787
	171.297
	124.963
	37.6273
	92.6632
	32.7037
	23.9764
	77.3122
	23.4877
	22.5097
	25.5084
	110.683
	15.4181
	110.149
	22.5695
	106.485
	117.361
	84.7575
	151.613
	51.5264
	33.2886
	9.71785
	102.855
	0.360322
	32.8373
	71.1322
	6.71786
	13.4007
	92.9864
	163.819
	34.988
	37.0774
	28.4701
	123.215
	62.0916
	18.1538
	113.493
	172.078
	131.778
	144.812
	53.7385
	106.461
	78.4593
	40.3332
	18.3494
	123.561
	159.592
	128.818
	169.445
	85.2609
	147.852
	120.924
	124.116
	3.79287
	173.053
	177.683
	164.925
	69.4471
	110.408
	38.4908
	158.531
	168.818
	159.104
	178.492
	10.8811
	116.772
	20.38
	107.415
	106.587
	157.489
	178.458
	129.314
	136.058
	28.0881
	161.695
	163.34
	141.008
	145.724
	98.6653
	44.6802
	132.131
	146.741
	87.7097
	113.092
	69.7376
	121.379
	111.58
	155.04
	138.31
	76.1602
	28.4584
	154.547
	116.065
	34.9253
	45.3208
	107.974
	60.6274
	53.1191
	154.528
	69.7472
	104.669
	90.0446
	147.966
	76.6407
	47.3589
	141.486
	58.4371
	40.9164
	114.33
	53.5002
	16.5054
	81.4122
	122.553
	131.899
	170.621
	168.669
	59.6304
	131.532
	15.2118
	69.0137
	104.243
	77.0121
	62.7834
	36.6438
	100.283
	115.701
	131.617
	133.107
	67.2365
	96.7781
	165.514
	161.325
	170.653
	18.3746
	110.74
	24.2414
	97.026
	47.2429
	65.3147
	63.7492
	8.5356
	117.697
	94.1872
	140.521
	132.143
	172.821
	127.219
	118.492
	171.828
	71.028
	117.025
	120.024
	16.1674
	109.934
	155.335
	71.9462
	159
	148.123
	179.273
	57.0973
	42.9893
	61.2271
	84.7978
	162.629
	94.1554
	61.6784
	23.3835
	101.234
	107.916
	172.498
	101.665
	59.5277
	57.4382
	66.0456
	28.6991
	32.4241
	76.3618
	18.9775
	77.5623
	133.707
	120.673
	148.254
	159.023
	16.0564
	134.849
	76.1663
	29.0452
	65.0764
	34.3028
	74.9293
	179.777
	117.632
	26.4088
	29.6008
	98.3086
	92.4316
	83.1668
	100.559
	163.963
	155.077
	56.0249
	106.953
	96.6665
	64.5884
	86.9919
	105.397
	148.712
	114.896
	158.069
	12.071
	62.9734
	87.0261
	136.17
	129.426
	66.4276
	67.1794
	102.145
	64.5478
	69.2645
	175.125
	129.593
	151.409
	136.799
	164.17
	36.6322
	146.197
	162.161
	171.961
	128.5
	61.8498
	0.299592
	104.918
	78.0874
	167.475
	41.5345
	121.781
	175.567
	15.8324
	129.579
	129.012
	6.71256
	178.871
	166.504
	71.5066
	153.1
	123.819
	142.054
	18.0227
	35.5434
	37.8701
	22.9597
	92.9652
	4.9524
	160.987
	55.4387
	94.161
	114.871
	16.8295
	152.008
	91.6716
	145.473
	179.297
	153.472
	139.243
	39.816
	176.743
	167.839
	151.923
	150.433
	9.2233
	173.238
	89.0543
	84.8654
	112.887
	94.8345
	34.28
	52.2184
	173.486
	29.2169
	11.1451
	140.209
	67.9242
	41.2373
	17.7274
	64.0613
	151.397
	96.3613
	156.321
	165.048
	111.712
	147.488
	166.515
	163.516
	60.2924
	173.606
	78.8754
	148.406
	82.5398
	71.6636
	104.267
	19.3626
	119.449
	137.687
	161.258
	86.1694
	170.615
	138.138
	99.8433
	177.693
	175.624
	96.0381
	25.2057
	135.988
	133.898
	142.505
	47.7607
	108.884
	152.822
	57.4823
	1.10249
	57.2468
	44.2127
	135.286
	82.5634
	92.5162
	148.691
	152.626
	47.4146
	11.3834
	42.157
	1.53052
	103.764
	41.1724
	50.051
	46.859
	174.768
	15.9718
	6.70703
	24.0993
	119.577
	78.6167
	132.485
	30.4932
	20.2067
	11.8714
	10.532
	178.143
	72.2524
	168.644
	81.6093
	64.3888
	13.4864
	10.5663
	59.71
	52.9666
	142.887
	9.28045
	25.6849
	57.7825
	53.0658
	62.5446
	108.077
	154.11
	14.4689
	73.5001
	85.6981
	91.4723
	39.831
	49.6304
	6.17001
	60.4805
	122.63
	132.752
	44.2429
	45.1445
	163.865
	115.889
	53.2362
	138.163
	108.091
	6.6817
	129.043
	56.5405
	71.1653
	50.8237
	84.5692
	113.851
	19.724
	140.353
	157.874
	84.4602
	145.29
	144.704
	117.378
	38.6569
	66.8916
	28.1693
	7.45891
	139.16
	29.678
	145.998
	92.1962
	56.9664
	84.1978
	98.4265
	162.146
	60.9268
	45.509
	29.5926
	28.1024
	131.554
	64.4318
	33.276
	37.4649
	9.44341
	142.835
	88.0503
	174.549
	64.1839
	151.547
	133.475
	97.4607
	169.745
	81.093
	104.603
	58.269
	29.0669
	25.969
	33.9905
	42.7178
	10.618
	90.1819
	44.1845
	41.1858
	177.377
	51.2761
	43.4549
	89.2637
	39.7905
	50.6667
	18.0633
	141.693
	118.221
	99.9828
	76.4121
	36.1609
	67.0545
	99.5315
	137.826
	59.9763
	53.2935
	26.2921
	97.1246
	101.682
	103.772
	95.1643
	170.091
	128.786
	84.8481
	179.813
	121.228
	65.0835
	78.1176
	12.9557
	39.7669
	145.153
	26.361
	85.0436
	169.745
	133.714
	164.487
	123.861
	18.5667
	81.1579
	172.381
	169.189
	62.9013
	106.358
	115.623
	98.231
	2.75286
	43.7136
	105.185
	91.8371
	102.124
	134.202
	111.798
	55.8131
	50.0779
	46.3142
	40.721
	173.281
	135.817
	111.764
	62.6203
	69.3637
	94.7823
	131.611
	96.6454
	18.2338
	13.5172
	102.093
	147.626
	114.561
	68.6277
	113.049
	46.1495
	131.021
	79.3796
	89.179
	45.7186
	20.9319
	83.0812
	172.3
	4.69426
	84.6932
	124.316
	155.438
	92.7849
	98.614
	147.639
	46.2303
	89.4942
	96.0891
	110.714
	11.2751
	124.118
	153.4
	59.2727
	100.804
	118.325
	44.9115
	105.741
	175.747
	77.8293
	78.2055
	27.3429
	11.3793
	32.0897
	99.6111
	69.2266
	174.453
	131.745
	96.515
	123.746
	137.975
	122.598
	100.475
	85.0576
	69.1412
	67.6511
	92.005
	103.98
	6.27263
	2.08374
	30.1052
	177.616
	48.5017
	135
	103.732
	111.999
	93.9268
	137.009
	150.706
	41.5443
	65.0543
	18.7203
	68.6155
	13.5796
	73.5391
	82.2664
	28.9306
	129.731
	83.7332
	80.7344
	143.074
	90.8247
	3.90625
	128.812
	0.241823
	11.1181
	21.4854
	102.144
	157.769
	139.531
	115.961
	3.38775
	106.603
	139.08
	177.375
	99.525
	92.8421
	13.2565
	57.576
	141.231
	143.32
	134.713
	130.542
	168.334
	124.397
	140.264
	81.6792
	25.5348
	38.5689
	52.5043
	0.218266
	175.298
	65.9096
	124.592
	130.196
	94.165
	124.939
	84.3122
	20.982
	41.6092
	132.833
	129.641
	102.45
	66.8098
	76.0746
	58.6823
	36.7958
	4.16493
	144.734
	52.2885
	62.5749
	94.6531
	72.2496
	95.3618
	10.5293
	85.8628
	1.17239
	147.17
	96.2681
	72.2154
	23.0716
	29.8151
	134.331
	92.0621
	57.0967
	94.1076
	98.8242
	145.565
	100.033
	2.2199
	179.031
	166.359
	66.1919
	116.638
	168.279
	158.48
	158.06
	91.4095
	29.2602
	75.3585
	107.647
	162.965
	11.9748
	92.2209
	154.874
	13.7274
	100.019
	158.572
	22.8472
	151.57
	136.945
	101.066
	123.541
	94.2589
	171.614
	11.5371
	5.98365
	67.4299
	6.60008
	63.4055
	34.5121
	169.453
	84.9985
	123.721
	144.431
	12.7303
	178.432
	62.1118
	115.914
	151.144
	123.912
	109.683
	10.2563
	147.183
	162.601
	178.517
	179.992
	20.3364
	143.678
	118.614
	114.425
	142.447
	65.2747
	63.8397
	22.6587
	143.926
	0.342846
	18.4146
	110.649
	38.3645
	70.7971
	47.2871
	93.6211
	179.043
	125.921
	174.119
	165.392
	141.272
	117.928
	163.925
	166.924
	30.7327
	156.834
	108.435
	118.846
	112.1
	101.223
	133.827
	10.1972
	89.8894
	108.127
	131.698
	115.729
	141.055
	108.578
	70.2836
	148.134
	154.816
	125.598
	54.7654
	106.428
	104.338
	112.946
	18.201
	79.3241
	123.262
	27.9225
	30.6622
	86.8066
	73.7725
	164.846
	112.123
	62.9565
	178.251
	123.066
	17.8549
	18.1764
	12.5973
	28.0292
	133.323
	70.7322
	20.4913
	17.2993
	145.209
	45.5316
	36.2668
	53.659
	149.137
	108.176
	102.925
	60.0529
	49.7665
	17.6883
	40.0918
	152.297
	101.812
	161.796
	111.169
	34.8291
	16.0733
	40.126
	89.2698
	82.5263
	113.328
	20.2793
	55.2447
	26.3975
	31.1142
	146.725
	167.743
	69.93
	113.259
	98.6489
	157.68
	175.652
	124.011
	133.81
	90.35
	23.6995
	38.4499
	143.069
	39.9371
	129.324
	79.6849
	159.931
	137.416
	53.9827
	167.729
	90.8617
	44.8629
	140.72
	155.345
	33.3563
	168.749
	161.969
	103.904
	56.173
	73.6937
	0.280202
	61.11
	131.116
	33.1979
	122.837
	17.2884
	56.0106
	76.7211
	54.9798
	113.858
	129.822
	176.376
	141.146
	168.378
	177.394
	77.9663
	145.107
	129.689
	113.773
	112.282
	47.3736
	148.612
	50.904
	46.7151
	74.7366
	132.985
	3.87033
	90.3688
	148.364
	67.3672
	49.2954
	178.359
	106.075
	3.08698
	20.4229
	25.911
	113.247
	58.2109
	118.17
	126.898
	73.5619
	174.362
	128.364
	125.366
	98.4427
	135.456
	40.7251
	173.444
	44.3895
	33.5133
	66.1167
	57.5129
	157.599
	175.837
	160.592
	48.0191
	151.234
	176.289
	137.994
	144.156
	137.473
	57.8878
	12.9447
	174.138
	172.048
	179.344
	85.911
	147.034
	169.028
	95.6326
	37.0478
	19.0965
	6.06241
	97.1357
	44.4131
	130.667
	110.541
	169.224
	85.565
	49.5337
	80.3074
	39.6809
	65.6133
	3.02209
	88.2013
	85.0094
	147.081
	22.1785
	31.4433
	14.051
	81.4271
	40.4664
	170.635
	7.65715
	17.9436
	50.0217
	27.6183
	139.993
	34.1021
	130.494
	43.4589
	102.539
	51.6368
	27.584
	21.5597
	14.8163
	178.962
	47.4308
	12.4654
	160.394
	155.677
	40.0667
	5.46564
	103.279
	73.5322
	88.1424
	29.1112
	171.691
	62.7804
	52.981
	96.4413
	163.092
	134.759
	30.1402
	146.854
	57.4668
	93.5238
	13.2778
	49.3751
	119.226
	5.47944
	95.9296
	128.346
	46.0709
	31.4461
	153.435
	18.0421
	11.2397
	82.8873
	117.036
	99.515
	172.929
	112.099
	42.0932
	140.011
	63.9545
	169.503
	130.781
	110.07
	118.229
	72.9334
	43.3868
	10.4151
	45.6449
	18.4135
	4.18486
	95.2424
	41.6845
	57.1023
	73.0188
	74.5089
	125.835
	38.1795
	135.887
	140.076
	112.055
	40.2239
	169.338
	82.8399
	38.4275
	105.841
	123.913
	5.15064
	67.1342
	176.296
	152.786
	160.88
	73.5444
	128.58
	68.6208
	59.8935
	113.229
	12.4294
	58.4268
	61.4256
	74.766
	51.3352
	146.066
	13.3476
	142.402
	153.278
	120.675
	115.696
	15.6093
	2.62853
	26.1993
	138.772
	35.5568
	3.07984
	35.215
	42.635
	49.3178
	128.903
	160.264
	0.929154
	1.16032
	7.44707
	87.2977
	26.1745
	17.7633
	77.5761
	136.161
	167.695
	179.271
	89.6556
	142.378
	42.5422
	76.2504
	17.5677
	87.6437
	123.675
	92.9014
	133.528
	121.178
	176.231
	85.0074
	88.1993
	39.71
	151.03
	141.765
	159.158
	105.364
	146.325
	2.5737
	165.552
	155.265
	123.187
	145.59
	46.7982
	152.689
	56.2972
	143.332
	70.6695
	121.572
	145.625
	165.232
	171.975
	7.82907
	125.778
	160.743
	32.9465
	28.2298
	87.3806
	132.913
	129.274
	53.9151
	39.3049
	98.3362
	60.8621
	116.308
	74.4664
	31.006
	35.6445
	97.7939
	157.588
	19.4069
	69.9805
	139.029
	140.725
	78.0722
	113.327
	132.927
	31.5177
	104.207
	81.3765
	96.0013
	25.9877
	109.405
	138.687
	44.56
	115.517
	133.038
	59.6242
	120.454
	169.54
	92.5419
	63.4929
	42.0556
	3.33333
	17.3771
	114.324
	54.514
	170.834
	117.032
	81.8024
	109.034
	123.262
	137.31
	85.7628
	70.345
	54.4286
	52.9384
	106.718
	89.2678
	8.44001
	12.6289
	15.3926
	167.671
	63.2143
	149.713
	89.0199
	126.711
	108.639
	122.297
	165.419
	56.257
	79.7669
	33.433
	53.9029
	1.13302
	58.8265
	67.5538
	14.218
	115.018
	69.0205
	66.0218
	157.787
	76.1121
	18.6189
	114.1
	14.9545
	25.8307
	6.77275
	116.857
	143.057
	124.819
	101.248
	11.3249
	91.8905
	124.367
	162.662
	84.8123
	78.1295
	1.45615
	72.2886
	126.518
	128.608
	120
	145.255
	153.622
	109.684
	154.977
	96.3918
	40.2475
	53.2816
	37.7917
	14.9309
	169.99
	51.197
	109.88
	144.909
	108.878
	139.651
	99.0248
	6.26933
	56.3219
	147.545
	144.353
	87.7373
	81.5225
	90.7873
	73.395
	22.0831
	18.8776
	130.021
	67.0011
	77.2876
	109.366
	86.9622
	80.6491
	25.2419
	71.1502
	15.885
	161.883
	110.981
	86.928
	37.7843
	44.5277
	119.618
	106.775
	71.8093
	100.56
	95.8438
	19.7666
	65.299
	163.112
	13.6989
	28.3091
	30.7221
	128.476
	48.6943
	2.94706
	36.608
	103.259
	165.408
	89.9735
	87.0209
	2.3665
	153.357
	73.1111
	10.4582
	179.059
	65.3128
	36.0963
	171.821
	13.7624
	28.3873
	93.6017
	41.7912
	71.073
	23.054
	176.869
	159.348
	127.238
	171.932
	101.926
	160.156
	4.12116
	109.67
	70.9473
	50.2369
	178.062
	13.1001
	103.22
	49.4182
	14.1884
	41.4198
	55.6485
	155.076
	18.1488
	2.73098
	13.1855
	14.6756
	174.332
	21.6538
	76.054
	80.2429
	52.2214
	100.057
	130.828
	142.673
	21.4058
	165.675
	176.253
	54.6827
	126.967
	123.871
	147.381
	101.047
	13.7111
	68.747
	8.78752
	0.0602136
	53.396
	47.4039
	1.40652
	1.59225
	134.599
	8.49809
	86.2329
	46.4857
	82.5685
	93.4447
	60.8413
	175.529
	75.4426
	57.2048
	33.634
	78.9389
	24.2765
	56.7535
	95.0484
	17.1983
	10.5155
	69.0702
	139.903
	58.9042
	60.9936
	52.3862
	147.131
	86.0078
	42.07
	137.409
	164.006
	107.861
	120.896
	29.8223
	82.5449
	102.375
	16.417
	42.2656
	147.477
	176.492
	152.735
	166.639
	61.3447
	123.936
	144.841
	148.033
	20.1233
	149.136
	158.401
	141.009
	45.5309
	86.4916
	62.407
	134.615
	144.902
	176.98
	154.576
	13.0351
	92.8559
	3.53615
	83.499
	130.503
	178.595
	154.542
	105.398
	112.142
	52.0042
	174.389
	139.423
	89.2353
	93.952
	150.438
	104.905
	7.09215
	176.097
	161.487
	139.482
	61.3197
	121.51
	173.151
	163.352
	86.5373
	24.3879
	80.2307
	102.775
	167.838
	16.8471
	97.0931
	159.746
	8.85511
	104.891
	153.699
	17.9749
	156.442
	141.817
	96.1941
	128.413
	99.1312
	166.742
	6.66479
	10.8559
	62.5576
	1.72783
	68.2777
	29.6399
	174.325
	80.1262
	118.848
	139.559
	7.85802
	176.696
	66.9841
	120.786
	156.016
	128.784
	114.556
	15.1285
	152.055
	167.473
	176.61
	175.12
	15.4642
	148.55
	113.742
	109.553
	137.574
	70.147
	58.9675
	27.531
	148.798
	4.52941
	13.5424
	115.522
	43.2367
	65.9248
	42.4149
	88.7488
	176.085
	121.049
	178.992
	170.264
	136.4
	122.8
	168.798
	171.796
	35.6049
	161.706
	103.563
	123.719
	107.227
	96.3511
	128.955
	5.32493
	94.7616
	112.999
	136.57
	110.857
	145.928
	113.451
	75.1558
	153.006
	159.689
	120.726
	49.8932
	111.3
	109.211
	117.818
	23.0732
	84.1964
	128.134
	32.7948
	25.79
	81.9343
	68.9002
	159.973
	107.251
	67.8287
	173.379
	127.939
	22.7272
	13.3041
	17.4695
	23.157
	128.451
	65.8599
	25.3635
	22.1715
	150.081
	40.6593
	31.3945
	48.7868
	144.265
	103.304
	107.797
	55.1807
	44.8942
	12.8161
	35.2195
	157.169
	96.9399
	166.668
	106.297
	39.7013
	11.201
	35.2538
	84.3975
	77.6541
	118.2
	15.407
	50.3724
	24.4664
	19.7497
	95.8607
	141.393
	120.794
	62.3952
	47.785
	106.816
	52.382
	124.788
	73.1471
	82.9465
	39.4861
	89.3138
	166.068
	10.9268
	78.4606
	130.549
	149.205
	86.5523
	104.847
	141.407
	39.9978
	95.7268
	89.8566
	104.481
	17.5076
	117.885
	147.167
	53.0401
	107.037
	124.558
	51.1441
	111.974
	178.021
	84.0618
	71.973
	33.5755
	5.14676
	25.8572
	105.844
	62.9941
	179.314
	125.512
	90.2825
	117.514
	131.743
	128.83
	94.2429
	78.8251
	62.9087
	61.4185
	98.2375
	97.7479
	0.0400891
	4.1488
	23.8727
	176.151
	54.7342
	141.233
	97.5
	118.231
	100.159
	130.777
	156.938
	47.7769
	71.2868
	24.9529
	62.383
	7.34708
	67.3066
	76.0339
	22.6981
	123.498
	77.5006
	74.5019
	149.307
	84.5922
	10.1388
	122.58
	6.47436
	17.3506
	15.2528
	108.377
	151.537
	133.299
	109.728
	2.84479
	100.371
	132.848
	171.142
	93.2924
	86.6096
	7.02395
	63.8085
	134.998
	137.088
	128.48
	136.775
	162.102
	118.164
	146.496
	87.9117
	31.7674
	44.8015
	46.2718
	6.45081
	178.47
	59.6771
	118.36
	136.429
	100.398
	131.171
	90.5447
	14.7494
	47.8418
	139.065
	135.873
	96.2174
	73.0424
	82.3072
	64.9149
	30.5632
	10.3975
	138.501
	58.521
	68.8075
	100.886
	78.4822
	89.1292
	16.7618
	79.6303
	7.40493
	153.403
	102.501
	78.4479
	29.3042
	36.0476
	128.098
	98.2946
	63.3293
	47.5218
	52.2384
	167.849
	146.619
	48.8057
	134.383
	119.773
	178.804
	19.6061
	163.223
	145.135
	154.935
	111.474
	44.8237
	121.944
	61.0613
	150.449
	58.5606
	138.807
	158.54
	32.8584
	146.605
	111.986
	23.7386
	161.845
	176.469
[truncated: 18,022 more rows]

## Sheet: mrl difference (panel h and i)
0.330369	0.224285
0.389561	0.4828
0.770059	0.688748
0.251204	0.316016
0.509255	0.570639
0.252441	0.354758
0.459852	0.52485
0.471041	0.552223
0.617307	0.61433
0.277107	0.324468
0.263089	0.475408
0.587038	0.623358
0.689107	0.729552
0.764161	0.816668
0.677068	0.702285
0.665976	0.638037
0.578888	0.69275
0.21635	0.174676
0.501331	0.606803
0.315819	0.456788
0.426078	0.580584
0.212384	0.11139
0.310943	0.467727
0.463469	0.552046
0.722459	0.758023
0.537209	0.539148
0.207075	0.38333
0.596894	0.575561
0.453496	0.497651
0.500861	0.512355
0.302367	0.296273
0.728945	0.843882
0.627988	0.648898
0.637867	0.646817
0.499102	0.430808
0.764956	0.783139
0.510687	0.560455
0.466602	0.45908
0.755182	0.773378
0.430475	0.261271
0.770051	0.825412
0.466688	0.345912
0.386273	0.491677
0.614994	0.511661
0.618267	0.639372
0.744151	0.776447
0.340686	0.380094
0.420345	0.505857
0.413193	0.43728
0.279519	0.355489
0.34288	0.260089
0.604711	0.59902
0.426825	0.521649
0.756721	0.75923
0.252735	0.24811
0.603746	0.466739
0.604667	0.649933
0.424405	0.4193
0.592948	0.658086
0.732795	0.719702
0.563613	0.619978
0.213813	0.423112
0.489661	0.47328
0.668101	0.679721
0.367076	0.461209
0.589524	0.662463
0.551063	0.577594
0.223816	0.243976
0.288945	0.418468
0.707206	0.767464
0.400762	0.253495
0.552028	0.643931
0.25469	0.376831
0.717491	0.615952
0.457401	0.57735
0.35534	0.417202
0.297318	0.333118
0.497405	0.494543
0.29224	0.415879
0.706977	0.744785
0.224514	0.17496
0.386388	0.360858
0.470704	0.605951
0.609643	0.542462
0.545274	0.549528
0.467738	0.513388
0.269564	0.382656
0.326727	0.26882
0.875513	0.899563
0.529906	0.542201
0.408713	0.416829
0.539423	0.608337
0.360249	0.52447
0.338301	0.311418
0.50828	0.632196
0.469001	0.5327
0.269389	0.288313
0.296784	0.21061
0.664496	0.603
0.758878	0.7813
0.25397	0.285209
0.242579	0.370424
0.277515	0.374755
0.785695	0.793705
0.447314	0.501809
0.399022	0.278241
0.81861	0.855011
0.326789	0.491154
0.504386	0.605117
0.129912	0.085518
0.445487	0.528364
0.728865	0.76042
0.426467	0.629065
0.548425	0.379571
0.540743	0.589524
0.759029	0.792499
0.714863	0.76358
0.696912	0.757721
0.41471	0.427689
0.210946	0.270765
0.690583	0.700793
0.502725	0.563703
0.677185	0.758075
0.554463	0.667811
0.587655	0.748365
0.558511	0.634804
0.78996	0.843858
0.810116	0.89258
0.71678	0.715795
0.524413	0.583697
0.458821	0.637075
0.362736	0.421371
0.41938	0.449622
0.570245	0.601123
0.589228	0.594153
0.589048	0.585959
0.428184	0.423452
0.857486	0.918512
0.710786	0.661836
0.434566	0.59277
0.343479	0.38166
0.618004	0.674103
