# Supplementary material for: Hippocampal place cells have goal-oriented vector fields during navigation
Source: Nature. 2022 Jul 6;607(7920):741–6. doi: 10.1038/s41586-022-04913-9 (PMC9329099; doi:10.1038/s41586-022-04913-9)
Supplement: Supplementary file 13 — Source Data Extended Data Fig. 6 [file 41586_2022_4913_MOESM13_ESM.xlsx]

## Sheet: goal-antigoal distance diff (c)
55.3511	46.202
74.1093	28.6435
38.903	42.7543
15.6529	77.6322
43.5073	119.155
43.006	39.8639
124.014	150.074
144.335	129.049
79.8143	33.5218
56.1291	69.3845
10.72	92.1386
48.7928	41.6313
48.2342	96.7661
88.9979	141.928
46.8662	104.232
69.5044	15.9053
64.151	85.5338
63.7271	31.9405
64.4039	28.5234
70.7413	81.0816
81.9588	104.307
62.2627	63.8695
113.216	19.1292
70.8904	99.9289
75.063	156.493
70.8904	99.9289
33.4487	116.196
158.948	53.833
140.543	141.796
120.945	141.109
10.7397	116.288
86.3798	45.0849
9.72524	125.87
93.5344	77.6385
99.8333	22.6677
81.2608	42.8087
63.7998	63.1016
83.6941	56.4211
20.4055	136.71
42.6355	78.9171
113.277	25.9045
69.3358	92.1084
97.4479	119.605
51.8296	171.169
162.383	151.871
189.513	80.7804
80.7482	197.078
158.556	62.2402
77.0631	182.821
57.0893	64.5408
24.8959	131.626
120.839	18.7917
68.9114	90.0978
62.0345	112.994
160.264	53.3354
65.789	55.195
13.7419	108.008
62.7302	44.2928
91.3933	117.659
133.06	33.2719
169.563	152.807
41.9856	65.7771
59.2037	92.008
22.6049	111.886
32.9854	103.665
85.5341	141.138
19.7605	104.182
29.4737	97.5379
44.5021	118.069
95.7926	148.126
32.4819	84.5131
126.666	106.325
49.9706	67.6602
76.1525	182.88
78.2219	33.2397
35.98	104.429
26.5501	122.067
120.124	155.449
188.537	84.6575
90.4491	93.373
15.9759	89.4052
24.1721	89.2204
65.3815	87.7998
47.1812	76.3272
49.6656	91.7322
44.0795	112.886
126.031	77.6113
97.8164	57.4256
108.924	89.9315
42.3185	105.608
18.2503	105.467
15.181	92.2308
80.1625	176.206
93.1092	78.5823
110.071	121.676
9.24073	108.515
81.0623	126.963
15.9759	89.4052
58.7093	103.134
131.163	26.0907
53.902	77.3137
85.0873	20.525
63.654	71.7479
69.3727	173.664
24.1721	89.2204
51.8953	55.3615
83.8937	186.813
74.189	64.5465
69.7535	152.191
20.1816	64.3865
149.45	131.226
106.171	181.862
45.1274	103.529
72.7658	13.9124
68.3989	150.72
133.251	140.68
146.135	83.8483
100.416	172.639
137.36	55.7177
40.0896	118.012
53.6013	66.3699
10.4919	90.9298
29.6756	90.1724
59.8131	126.609
13.2713	76.5673
85.0428	166.937
76.5982	155.02
65.4379	148.085
87.2786	94.2192
28.3476	102.561
27.3596	109.065
86.136	101.827
66.6877	133.94
91.2857	109.233
18.7685	100.996
54.0104	134.509
23.2248	103.178
77.7394	93.5322
45.1274	127.688
115.554	117.691
11.9626	94.6077
92.4242	134.68
