# Supplementary material for: Hippocampal place cells have goal-oriented vector fields during navigation
Source: Nature. 2022 Jul 6;607(7920):741–6. doi: 10.1038/s41586-022-04913-9 (PMC9329099; doi:10.1038/s41586-022-04913-9)
Supplement: Supplementary file 14 — Source Data Extended Data Fig. 7 [file 41586_2022_4913_MOESM14_ESM.xlsx]

## Sheet: goal distance (d)
87.2065	10.5622
12.3958	11.0491
14.3624	4.10355
47.965	17.65
11.0491	10.5622
43.4763	42.2486
10.5622	10.5622
113.758	12.3958
36.9319	11.0491
22.1459	41.8733
4.10355	10.5622
83.255	11.0491
87.6879	51.4582
191.091	39.2796
12.3958	11.9638
48.293	15.4225
77.0167	11.0491
68.4813	54.5363
11.9638	50.9444
76.6057	64.7692
113.989	48.9425
6.57778	67.7224
86.9755	58.8831
190.82	27.2928
52.5555	6.57778
128.684	74.7405
75.9511	16.7875
160.044	6.57778
175.747	6.57778
70.6134	112.573
66.2825	10.8138
92.9798	128.698
13.0215	11.8952
71.4775	6.57778
61.4772	87.3779
127.699	6.57778
64.2398	6.57778
37.288	84.2714
14.4274	6.57778
43.052	154.773
68.3412	6.57778
80.2847	6.57778
26.1774	134.274
136.039	6.57778
150.44	14.0579
165.561	6.57778
39.8793	6.57778
98.8325	6.57778
28.9062	144.915
57.0893	47.751
27.5557	14.6763
120.839	82.9505
76.1077	54.8232
55.8608	39.6541
44.0342	171.12
58.8288	62.7302
75.1219	22.3829
147.877	62.7302
190.604	47.751
106.979	11.6433
169.563	32.4819
78.0352	41.9856
43.2057	55.7683
11.6433	11.6433
70.7304	36.2642
3.55226	85.5341
29.4256	46.8515
43.2057	32.9854
44.5021	17.0775
71.9875	11.6433
32.0883	47.751
91.1644	78.1315
69.5495	71.0437
76.4754	10.4409
24.8502	78.2219
19.7605	35.98
37.5849	42.5668
90.9481	88.7055
65.0175	39.8105
62.502	99.7281
35.8962	64.6516
57.0893	77.9785
74.8846	130.058
41.8645	85.2276
109.179	88.7055
92.095	101.211
53.1406	92.696
94.067	108.865
70.6626	19.7605
86.9585	88.7055
85.2795	71.5942
71.0437	88.7055
127.55	77.9785
51.7368	49.8121
63.5386	85.2276
85.2276	77.9785
159.789	42.5668
71.4085	74.8846
59.1385	85.2276
135.253	93.7985
94.0751	85.2795
135.926	43.2057
85.7913	88.7055
138.417	77.9785
64.2383	77.9785
110.77	55.2592
87.2126	164.986
92.9973	98.6413
83.0185	98.6413
17.6253	62.7302
150.58	171.745
134.217	111.958
165.519	83.1568
27.3084	185.592
160.05	68.9114
114.231	64.2383
60.0578	77.7668
127.642	88.8742
55.2783	97.822
96.4263	98.2808
62.3433	98.6413
139.312	98.6413
80.285	98.6413
67.23	81.6292
128.35	149.031
126.666	63.4836
170.295	128.733
144.757	146.408
91.4355	103.619
110.012	103.619
114.928	90.0033
121.482	85.7913
105.85	126.156
134.872	83.1568
96.174	77.7668
106.14	98.2808
74.5961	77.7668
97.796	67.5107
97.822	69.4625
98.6413	93.3851
80.0008	77.7668
90.2269	77.7668
