# Supplementary material for: Hippocampal place cells have goal-oriented vector fields during navigation
Source: Nature. 2022 Jul 6;607(7920):741–6. doi: 10.1038/s41586-022-04913-9 (PMC9329099; doi:10.1038/s41586-022-04913-9)
Supplement: Supplementary file 15 — Source Data Extended Data Fig. 8 [file 41586_2022_4913_MOESM15_ESM.xlsx]

## Sheet: real allo and ego MRLs (a)
0.194885	0.330369
0.347973	0.389561
0.496129	0.770059
0.144479	0.251204
0.47431	0.509255
0.016009	0.252441
0.449742	0.459852
0.459672	0.471041
0.265069	0.617307
0.0746048	0.277107
0.209522	0.263089
0.342772	0.587038
0.659577	0.689107
0.702497	0.764161
0.588112	0.677068
0.583028	0.665976
0.533423	0.578888
0.0791958	0.21635
0.434625	0.501331
0.245499	0.315819
0.371006	0.426078
0.0443679	0.212384
0.173692	0.310943
0.423555	0.463469
0.685364	0.722459
0.426572	0.537209
0.104593	0.207075
0.553271	0.596894
0.451157	0.453496
0.448426	0.500861
0.256685	0.302367
0.540615	0.728945
0.537255	0.627988
0.580374	0.637867
0.18325	0.499102
0.656031	0.764956
0.384891	0.510687
0.243842	0.466602
0.619894	0.755182
0.254073	0.430475
0.676138	0.770051
0.210033	0.466688
0.329585	0.386273
0.592895	0.614994
0.597636	0.618267
0.724105	0.744151
0.316133	0.340686
0.394765	0.420345
0.368083	0.413193
0.224994	0.279519
0.257983	0.34288
0.570985	0.604711
0.388375	0.426825
0.523723	0.756721
0.213883	0.252735
0.428407	0.603746
0.51521	0.604667
0.402106	0.424405
0.519899	0.592948
0.689178	0.732795
0.542762	0.563613
0.156779	0.213813
0.443782	0.489661
0.565602	0.668101
0.249407	0.367076
0.535121	0.589524
0.388952	0.551063
0.167008	0.223816
0.229955	0.288945
0.681189	0.707206
0.156157	0.400762
0.533528	0.552028
0.124931	0.25469
0.665294	0.717491
0.378882	0.457401
0.26053	0.35534
0.252844	0.297318
0.477491	0.497405
0.266216	0.29224
0.618369	0.706977
0.116172	0.224514
0.105862	0.386388
0.418102	0.470704
0.430748	0.609643
0.316619	0.545274
0.352809	0.467738
0.186119	0.269564
0.171868	0.326727
0.737159	0.875513
0.387096	0.529906
0.27219	0.408713
0.096706	0.539423
0.332935	0.360249
0.129128	0.338301
0.492695	0.50828
0.283379	0.469001
0.227346	0.269389
0.0688282	0.296784
0.520762	0.664496
0.715278	0.758878
0.153174	0.25397
0.185083	0.242579
0.19721	0.277515
0.712048	0.785695
0.206636	0.447314
0.168753	0.399022
0.80722	0.81861
0.224639	0.326789
0.439614	0.504386
0.0424163	0.129912
0.438322	0.445487
0.694769	0.728865
0.389981	0.426467
0.421792	0.548425
0.515548	0.540743
0.747017	0.759029
0.707132	0.714863
0.687733	0.696912
0.394568	0.41471
0.144516	0.210946
0.568691	0.690583
0.425936	0.502725
0.436572	0.677185
0.369307	0.554463
0.505061	0.587655
0.53408	0.558511
0.739438	0.78996
0.75377	0.810116
0.607384	0.71678
0.420808	0.524413
0.329429	0.458821
0.331549	0.362736
0.399368	0.41938
0.507944	0.570245
0.39078	0.589228
0.502246	0.589048
0.270854	0.428184
0.772035	0.857486
0.682488	0.710786
0.397173	0.434566
0.0877238	0.343479
0.580452	0.618004

## Sheet: sim allo and ego MRLs (b, d)
allocentric data											egocentric (relative) data
1	0.94095	0.784457	0.576096	0.375407	0.222312	0.110816	0.0490047	0.0193123	0.0116368		0.989294	0.930982	0.775871	0.570749	0.372659	0.221694	0.111537	0.0518762	0.0251735	0.0221742
1	0.94031	0.78409	0.579821	0.376176	0.217241	0.109673	0.0533202	0.0202934	0.0143683		0.989239	0.930302	0.775311	0.574314	0.372931	0.216211	0.110178	0.0555781	0.0256209	0.0253214
1	0.940298	0.783589	0.57733	0.382727	0.213238	0.118608	0.0583341	0.0377688	0.0419759		0.988938	0.931543	0.777233	0.574779	0.384295	0.216267	0.131035	0.074795	0.0613784	0.0662688
1	0.940954	0.784872	0.581002	0.372482	0.224517	0.110783	0.0549667	0.0331006	0.0226856		0.989359	0.932258	0.777726	0.578096	0.371193	0.224902	0.117223	0.0724273	0.0503186	0.0507965
1	0.940372	0.784854	0.578703	0.378109	0.218478	0.113662	0.0548094	0.0204279	0.0110427		0.986174	0.927277	0.773861	0.570843	0.37348	0.216338	0.113745	0.055649	0.0229929	0.0177225
1	0.941981	0.785979	0.577112	0.371276	0.221023	0.114704	0.0591264	0.0349394	0.0247712		0.987928	0.931247	0.778024	0.57219	0.369961	0.221111	0.117144	0.0664615	0.0502316	0.0601812
1	0.940503	0.78391	0.578752	0.376502	0.218238	0.111599	0.0492356	0.0210388	0.00884403		0.988693	0.929936	0.775287	0.572727	0.372752	0.216382	0.111079	0.0496146	0.0227628	0.0132788
1	0.940767	0.783169	0.579148	0.375408	0.216889	0.113752	0.049037	0.0224015	0.0137155		0.984792	0.926788	0.771069	0.570135	0.370079	0.214297	0.11242	0.0496229	0.0259445	0.0175195
1	0.939697	0.775879	0.575646	0.373535	0.220377	0.110226	0.0737985	0.0408855	0.0392131		0.984563	0.925677	0.765458	0.56987	0.371898	0.2242	0.117505	0.085986	0.0642176	0.0611897
1	0.941042	0.783445	0.577384	0.372725	0.221314	0.114769	0.053728	0.025453	0.0224838		0.985217	0.927499	0.773212	0.570355	0.369557	0.219832	0.116783	0.0625009	0.0421763	0.0396359
1	0.941614	0.785227	0.576271	0.375849	0.212646	0.112604	0.0551477	0.0224946	0.0109002		0.988713	0.931365	0.776984	0.57081	0.373066	0.211857	0.113212	0.0577307	0.0299396	0.0223479
1	0.940409	0.780597	0.579296	0.377657	0.224776	0.114864	0.0565132	0.0311843	0.0177563		0.985575	0.927431	0.771218	0.572866	0.374308	0.224312	0.117832	0.067945	0.0514991	0.0407019
1	0.9408	0.781695	0.577441	0.375779	0.2164	0.113947	0.0618492	0.0304535	0.0398765		0.996561	0.93914	0.780929	0.578692	0.378545	0.222801	0.124439	0.0726813	0.0577525	0.0664216
1	0.940886	0.785219	0.578934	0.386277	0.233037	0.108905	0.0492083	0.0261585	0.016888		0.989164	0.930757	0.77787	0.574005	0.383661	0.232677	0.109856	0.0557508	0.0421211	0.0325667
1	0.939988	0.78229	0.578571	0.378595	0.224761	0.115234	0.0513478	0.0240822	0.0116566		0.993403	0.933658	0.776761	0.574956	0.37683	0.2248	0.116453	0.0558693	0.0304807	0.0304011
1	0.941184	0.783988	0.587744	0.382741	0.204112	0.112764	0.0676793	0.0473351	0.0438573		0.993605	0.93625	0.78154	0.587368	0.385047	0.208558	0.123451	0.0853291	0.0717933	0.0729451
1	0.941014	0.784562	0.572294	0.378362	0.22716	0.113666	0.0470686	0.0194212	0.0216613		0.990541	0.932545	0.778073	0.568813	0.376711	0.227516	0.115102	0.0529386	0.0333088	0.0360854
1	0.94178	0.783373	0.57938	0.37536	0.21854	0.111127	0.0593614	0.0355631	0.0350137		0.989622	0.931866	0.776532	0.57391	0.373113	0.219485	0.114351	0.0672378	0.050277	0.0492622
1	0.940599	0.780346	0.584338	0.38881	0.208078	0.114205	0.0650384	0.0334321	0.0369084		0.989763	0.932494	0.775585	0.582348	0.388405	0.213804	0.123813	0.080821	0.053487	0.0593033
1	0.941279	0.783238	0.573105	0.376308	0.225092	0.119715	0.0545143	0.0300383	0.0235698		0.984619	0.927551	0.772485	0.566546	0.373652	0.224549	0.121131	0.0626887	0.0452303	0.0407039
1	0.94113	0.785694	0.578696	0.382648	0.218241	0.113331	0.0499124	0.0243081	0.0220694		0.985259	0.92794	0.775041	0.571709	0.37834	0.21756	0.1144	0.0548342	0.0344623	0.0359678
1	0.940874	0.782988	0.581086	0.376379	0.216595	0.10992	0.0552307	0.0199941	0.0146047		0.986255	0.928365	0.772781	0.573268	0.372431	0.21544	0.110265	0.0574494	0.0273878	0.0268896
1	0.942082	0.783717	0.578095	0.381835	0.218488	0.113376	0.0556651	0.0269479	0.02488		0.960236	0.906025	0.755558	0.56063	0.370692	0.215071	0.11381	0.0677744	0.0394857	0.0394289
1	0.941292	0.782814	0.578775	0.387107	0.222791	0.109357	0.0571394	0.0350257	0.0298215		0.994732	0.936918	0.779183	0.577612	0.387824	0.225886	0.120553	0.0752708	0.0577765	0.0518014
1	0.941542	0.782108	0.579729	0.376961	0.220902	0.110038	0.0543893	0.021395	0.0198244		0.984403	0.927002	0.770866	0.572029	0.372571	0.219504	0.111097	0.0583134	0.0350606	0.0323256
1	0.940761	0.782439	0.572098	0.385925	0.214677	0.126054	0.0344321	0.031828	0.0355959		0.991161	0.932687	0.775887	0.568215	0.386489	0.218646	0.136718	0.0596898	0.0613764	0.0596266
1	0.94096	0.783548	0.578212	0.38477	0.213599	0.111374	0.051814	0.0203714	0.00980572		0.969223	0.911857	0.760026	0.560697	0.374103	0.209173	0.110642	0.0538353	0.0295746	0.0203601
1	0.940994	0.782483	0.570337	0.377988	0.21849	0.112988	0.0498626	0.0277686	0.0248121		0.989153	0.931278	0.774976	0.565911	0.375978	0.217323	0.113854	0.0589385	0.042738	0.0388704
1	0.940891	0.7845	0.579484	0.378552	0.218018	0.109669	0.0510698	0.0204094	0.0137137		0.986911	0.928166	0.774809	0.571583	0.374353	0.216198	0.109652	0.0531368	0.0254228	0.0195196
1	0.939461	0.779708	0.577733	0.387227	0.211218	0.106057	0.0616072	0.025285	0.0307256		0.987459	0.926804	0.771066	0.571217	0.385134	0.211241	0.116013	0.0770463	0.052896	0.0619995
1	0.940872	0.782969	0.577393	0.376731	0.223862	0.108536	0.0456513	0.0266701	0.0178984		0.988495	0.92994	0.773751	0.571198	0.372464	0.222044	0.109976	0.0507801	0.0358145	0.0324069
1	0.941597	0.783671	0.583203	0.375333	0.226166	0.113869	0.0580521	0.0328136	0.0323872		0.990252	0.933643	0.778012	0.580213	0.375844	0.228309	0.118973	0.0731469	0.0545264	0.0545408
1	0.940448	0.783899	0.577366	0.37874	0.217781	0.109833	0.0468417	0.0194881	0.00938291		0.994783	0.935829	0.780283	0.574754	0.377259	0.217354	0.110259	0.0476538	0.0248134	0.0162241
1	0.941212	0.783685	0.5827	0.374993	0.21844	0.107638	0.0492187	0.0216779	0.0130511		0.994937	0.936484	0.779622	0.580423	0.373875	0.218363	0.108085	0.0513481	0.0285046	0.0230217
1	0.940817	0.784252	0.56643	0.375496	0.215072	0.109613	0.0597418	0.0371205	0.0326848		0.988919	0.930856	0.776219	0.564054	0.374598	0.218086	0.119632	0.0808777	0.0727418	0.0647684
1	0.941969	0.7861	0.573689	0.390653	0.224119	0.118737	0.060572	0.034243	0.0359158		0.99728	0.939615	0.784531	0.573159	0.39067	0.226782	0.126334	0.0733456	0.056911	0.0552838
1	0.940528	0.782688	0.578534	0.378574	0.210214	0.111095	0.0473756	0.0241767	0.0137792		0.991842	0.933332	0.776836	0.574785	0.376305	0.209606	0.112458	0.0535137	0.0325633	0.027615
1	0.942269	0.78554	0.582351	0.392252	0.220019	0.0942857	0.0520318	0.0499326	0.023353		0.96302	0.908878	0.76147	0.566339	0.385421	0.2228	0.105469	0.0676093	0.07522	0.0489498
1	0.940171	0.786315	0.577382	0.37661	0.219025	0.116284	0.0520708	0.0259956	0.0171437		0.993083	0.933409	0.781292	0.573854	0.375762	0.220414	0.118672	0.0607166	0.0501744	0.0385144
1	0.941293	0.78716	0.572996	0.370165	0.219335	0.108205	0.0642572	0.0348285	0.0272755		0.988985	0.93104	0.779804	0.569747	0.369101	0.222999	0.12132	0.0740351	0.0624172	0.0559549
1	0.941074	0.785593	0.58271	0.373124	0.210831	0.120244	0.0480252	0.0232351	0.0182776		0.998648	0.939884	0.784647	0.582135	0.372767	0.210884	0.120787	0.0516424	0.0286546	0.0253978
1	0.940523	0.785315	0.576088	0.372087	0.218341	0.105997	0.0487504	0.0228512	0.0163156		0.98565	0.927169	0.774979	0.569138	0.368147	0.217251	0.107458	0.051869	0.0324445	0.026211
1	0.940449	0.78395	0.577869	0.381108	0.22539	0.120267	0.0462956	0.0287183	0.0237841		0.980377	0.923105	0.769655	0.56947	0.374819	0.22471	0.122318	0.0537708	0.0384825	0.0357455
1	0.941051	0.781421	0.583032	0.379303	0.224114	0.102457	0.0466719	0.0289324	0.0155432		0.987691	0.929212	0.772557	0.57667	0.376089	0.223946	0.103045	0.0533862	0.0381137	0.030729
1	0.940579	0.783425	0.57295	0.378596	0.222903	0.100476	0.0530447	0.0316517	0.0160843		0.988139	0.929338	0.773806	0.566029	0.374512	0.221197	0.100568	0.0545587	0.0378017	0.0266214
1	0.940703	0.783755	0.577183	0.374504	0.228823	0.116367	0.0561859	0.0195034	0.0206061		0.989375	0.931099	0.77526	0.57139	0.372861	0.228849	0.118509	0.0623165	0.0327629	0.0324144
1	0.940864	0.783929	0.579907	0.377674	0.218306	0.109898	0.0490872	0.0245266	0.0114849		0.982505	0.924604	0.770755	0.57006	0.371548	0.216036	0.109231	0.0497088	0.0270006	0.0169303
1	0.941011	0.784716	0.578865	0.377975	0.218815	0.112921	0.0547903	0.0250545	0.00902265		0.992893	0.934144	0.779095	0.5747	0.375402	0.217558	0.11238	0.0561281	0.0270524	0.014954
1	0.941468	0.781585	0.578497	0.379522	0.218504	0.13136	0.0508329	0.036547	0.0279392		0.996126	0.938038	0.778109	0.577711	0.380335	0.221019	0.135155	0.0690851	0.0579452	0.0467455
1	0.940667	0.783448	0.579007	0.375684	0.223274	0.117039	0.0546563	0.0260072	0.0200611		0.994567	0.935253	0.779444	0.576687	0.375312	0.22509	0.120765	0.0659245	0.0461317	0.0420181
1	0.939277	0.787896	0.588456	0.374222	0.225302	0.113135	0.0511591	0.0492117	0.0370563		0.990839	0.931052	0.780542	0.583643	0.374456	0.231981	0.12463	0.0746387	0.084625	0.0705104
1	0.941642	0.7837	0.581301	0.377782	0.21525	0.111757	0.0549785	0.0265842	0.0218344		0.998235	0.940064	0.782503	0.580624	0.377411	0.215724	0.113877	0.060748	0.0364832	0.0316442
1	0.940807	0.783699	0.57903	0.382423	0.223248	0.11355	0.0546627	0.0214236	0.0134563		0.992755	0.933886	0.778344	0.575037	0.380036	0.222131	0.114058	0.0577066	0.0290536	0.0233878
1	0.942131	0.783148	0.579721	0.372218	0.224687	0.123159	0.0671625	0.0350033	0.0303389		0.993888	0.936015	0.77992	0.57779	0.372571	0.2266	0.127361	0.0791168	0.0548217	0.0501802
1	0.94109	0.785153	0.574579	0.376841	0.217197	0.111423	0.0482615	0.0253129	0.0176751		0.991217	0.932798	0.779107	0.570633	0.374105	0.21673	0.113398	0.0546878	0.0341971	0.0334372
1	0.941278	0.784616	0.586992	0.382425	0.211957	0.103887	0.0520619	0.0317884	0.0203488		0.99318	0.934164	0.779704	0.5841	0.381986	0.213119	0.109733	0.0609379	0.0464983	0.0397591
1	0.940437	0.783703	0.577051	0.378829	0.222224	0.122548	0.0532811	0.0242815	0.019018		0.992216	0.933638	0.778336	0.573272	0.377271	0.221674	0.123538	0.0574466	0.034156	0.0322197
1	0.940737	0.782348	0.579566	0.377499	0.217354	0.112466	0.0496059	0.0239755	0.0164072		0.993638	0.934964	0.777258	0.576596	0.375452	0.217072	0.113017	0.0537072	0.0294911	0.0261755
1	0.940413	0.783656	0.577637	0.371656	0.222954	0.0988814	0.0542852	0.0308254	0.0316713		0.995949	0.936555	0.780734	0.576236	0.37126	0.224142	0.103137	0.0631049	0.0425592	0.0431018
1	0.940217	0.781111	0.571114	0.380351	0.219926	0.11445	0.0601604	0.0343659	0.0256278		0.997629	0.938226	0.780799	0.570922	0.38062	0.22349	0.11788	0.068767	0.0500823	0.044978
1	0.94064	0.784108	0.575325	0.381858	0.220875	0.109695	0.0559334	0.0310799	0.0156206		0.992597	0.933767	0.778333	0.571468	0.379336	0.220919	0.111435	0.0596368	0.0373088	0.0250103
1	0.942609	0.786194	0.577089	0.376861	0.214593	0.113268	0.0440625	0.0376388	0.0279821		0.994285	0.937197	0.78221	0.574069	0.376627	0.215642	0.117786	0.0591112	0.0549671	0.0466329
1	0.941173	0.780457	0.579647	0.39062	0.221872	0.120275	0.0519314	0.0294686	0.0191237		0.99401	0.935593	0.776154	0.577707	0.390094	0.221911	0.124766	0.0609097	0.044627	0.0388045
1	0.942113	0.780485	0.573673	0.387114	0.215353	0.121306	0.0631269	0.0334486	0.0261376		0.998301	0.940551	0.779293	0.573893	0.387694	0.218631	0.126414	0.0768678	0.0541386	0.0463115
1	0.941687	0.784418	0.577237	0.370775	0.215825	0.124689	0.0480941	0.0323448	0.0256434		0.992003	0.934557	0.778426	0.57366	0.368828	0.217742	0.129219	0.0603072	0.0527441	0.0450589
1	0.939838	0.785995	0.577074	0.375992	0.220205	0.120194	0.0612939	0.0374512	0.0278832		0.992559	0.933286	0.781488	0.575927	0.375775	0.221873	0.124383	0.073146	0.0588328	0.0596245
1	0.940715	0.783482	0.576425	0.384396	0.214342	0.108479	0.0503301	0.0258081	0.0158392		0.996515	0.937685	0.781295	0.575101	0.383748	0.214742	0.110411	0.0546697	0.0364929	0.027587
1	0.94139	0.784485	0.578105	0.379012	0.220432	0.114132	0.0507328	0.0241461	0.0146792		0.988221	0.9305	0.775389	0.571376	0.375418	0.21846	0.113694	0.0534199	0.0296789	0.0229598
1	0.941097	0.782057	0.574917	0.377133	0.216031	0.115235	0.0519411	0.0273092	0.0209856		0.994641	0.935883	0.777737	0.572457	0.37649	0.217234	0.119659	0.058798	0.040237	0.0348236
1	0.940733	0.786045	0.574051	0.37969	0.220413	0.110132	0.0479793	0.0308376	0.016589		0.996714	0.937962	0.783966	0.572986	0.379678	0.221083	0.112705	0.0568143	0.0403444	0.0309416
1	0.94082	0.781707	0.573843	0.375314	0.217359	0.114961	0.0490433	0.0251023	0.0177093		0.994335	0.93564	0.777401	0.570635	0.373775	0.21726	0.115064	0.0505555	0.0310529	0.0251384
1	0.940248	0.783452	0.580394	0.38132	0.214442	0.108611	0.0512597	0.0264629	0.0156691		0.993569	0.934281	0.778717	0.578024	0.379697	0.214024	0.109398	0.055317	0.0330965	0.0291098
1	0.941007	0.785953	0.576828	0.377207	0.210634	0.116114	0.0578083	0.0320678	0.0230226		0.990347	0.931535	0.779615	0.573271	0.375435	0.212748	0.121661	0.0699995	0.0517055	0.044845
1	0.941006	0.781472	0.577638	0.380513	0.216555	0.112799	0.0498252	0.024018	0.0137038		0.997699	0.938694	0.779494	0.576769	0.380081	0.21687	0.113625	0.0542162	0.0326288	0.0239178
1	0.941337	0.782082	0.57368	0.376528	0.210661	0.107859	0.0656516	0.0356516	0.038246		0.992974	0.935033	0.778319	0.57254	0.378171	0.216209	0.120292	0.0776978	0.0650258	0.0574163
1	0.941783	0.786739	0.575778	0.371451	0.211642	0.115496	0.0535893	0.0287784	0.0263115		0.987882	0.931408	0.777649	0.570749	0.369167	0.212418	0.117041	0.0617484	0.045212	0.0425408
1	0.939722	0.785759	0.578259	0.375344	0.224889	0.105445	0.0594956	0.0294364	0.0234101		0.989344	0.929549	0.778284	0.574113	0.372675	0.226153	0.108226	0.0704575	0.0440249	0.0513456
1	0.941056	0.78396	0.578744	0.379227	0.220588	0.107345	0.0545503	0.0239605	0.0109361		0.989105	0.930852	0.775488	0.572586	0.375507	0.218743	0.107132	0.0556334	0.0291566	0.0205466
1	0.94061	0.783451	0.574353	0.376567	0.213288	0.112793	0.0487292	0.0244071	0.0126209		0.974352	0.916472	0.76361	0.559656	0.367183	0.208288	0.111252	0.050793	0.0292813	0.0193826
1	0.941567	0.779642	0.580578	0.379203	0.211577	0.115197	0.0570883	0.0237731	0.0226156		0.978867	0.921581	0.763107	0.570403	0.37244	0.20992	0.11546	0.0646788	0.0383178	0.0390957
1	0.940959	0.785738	0.57763	0.379806	0.217275	0.118292	0.055979	0.0233258	0.0147137		0.980188	0.923285	0.771152	0.568411	0.374671	0.216359	0.119106	0.0601224	0.0345213	0.0309185
1	0.940956	0.784298	0.581873	0.377151	0.218613	0.111623	0.0513962	0.0200363	0.0147123		0.994976	0.936527	0.78054	0.579062	0.375694	0.218209	0.112165	0.0539572	0.0256465	0.0229314
1	0.941192	0.787918	0.579653	0.377167	0.2216	0.11902	0.050772	0.0333705	0.0403461		0.990492	0.932855	0.783475	0.578241	0.379018	0.226937	0.126636	0.0664709	0.0619306	0.0662355
1	0.941306	0.785583	0.582709	0.378002	0.218359	0.121988	0.058404	0.0314817	0.0203457		0.994101	0.93656	0.782297	0.580427	0.377671	0.221228	0.125525	0.0677243	0.0418014	0.0375818
1	0.941254	0.785584	0.576379	0.3778	0.217705	0.106619	0.051211	0.0261929	0.0224658		0.993744	0.93539	0.78108	0.573373	0.376882	0.217743	0.108143	0.0604897	0.0363239	0.0370099
1	0.941523	0.783213	0.578293	0.374248	0.220245	0.110576	0.0549885	0.0247326	0.0173749		0.980844	0.9234	0.768947	0.566398	0.368728	0.217764	0.110999	0.0596391	0.0359156	0.0287065
1	0.940882	0.781824	0.571018	0.377486	0.219855	0.106655	0.0440311	0.0306636	0.0293282		0.9697	0.913847	0.759299	0.558308	0.371175	0.218221	0.111253	0.0571798	0.0451856	0.0467878
1	0.940597	0.782828	0.575694	0.377211	0.218857	0.107715	0.0588483	0.027586	0.0145471		0.973689	0.916202	0.762993	0.563116	0.369592	0.215929	0.109132	0.062014	0.0396228	0.0310197
1	0.942137	0.780258	0.582689	0.383158	0.226958	0.112928	0.0572227	0.0519704	0.0424181		0.988339	0.930939	0.772749	0.577539	0.381355	0.229159	0.12294	0.0776627	0.0708659	0.0604752
1	0.940606	0.783033	0.588538	0.382964	0.222887	0.118695	0.0581975	0.0381616	0.0296116		0.986049	0.927668	0.773969	0.581901	0.37927	0.223192	0.121475	0.0682131	0.0529784	0.0478351
1	0.941136	0.787256	0.578441	0.369655	0.215626	0.10983	0.0440097	0.0293897	0.0235251		0.984542	0.926103	0.776296	0.570368	0.364575	0.216054	0.113006	0.0554064	0.0460083	0.0399137
1	0.940598	0.782588	0.57745	0.38248	0.219153	0.108019	0.0562071	0.0371561	0.0355885		0.997419	0.938247	0.780768	0.576735	0.383215	0.22007	0.115074	0.0736144	0.0520182	0.0536002
1	0.940679	0.785112	0.578947	0.37837	0.219001	0.111623	0.0496984	0.0228189	0.009664		0.981453	0.923352	0.770888	0.568148	0.371964	0.215561	0.110825	0.0507966	0.0259861	0.014748
1	0.941666	0.7852	0.577768	0.376455	0.207719	0.105872	0.0452512	0.0291749	0.0291672		0.968406	0.911774	0.76184	0.561571	0.3677	0.206522	0.11162	0.0577613	0.0538068	0.0540204
1	0.940743	0.784896	0.57689	0.37534	0.21693	0.114409	0.0523986	0.0207204	0.0115878		0.988423	0.929797	0.775576	0.570115	0.371678	0.215643	0.114278	0.0539566	0.0262458	0.0202128
1	0.941288	0.783056	0.580656	0.370938	0.217027	0.110233	0.0533418	0.0225481	0.031123		0.981269	0.923737	0.768911	0.569893	0.365896	0.215118	0.113985	0.0599221	0.0413192	0.0416634
1	0.939788	0.782942	0.57799	0.373956	0.216721	0.114122	0.0519364	0.0249693	0.01015		0.973937	0.915317	0.763491	0.565168	0.366592	0.212386	0.113637	0.0573192	0.0327298	0.0259307
1	0.940724	0.781893	0.579649	0.376412	0.217763	0.103019	0.0502901	0.0248213	0.0178508		0.983592	0.925533	0.769721	0.571077	0.3716	0.216203	0.105546	0.0563502	0.037434	0.0329028
1	0.940568	0.783269	0.578822	0.372183	0.220407	0.115522	0.0575926	0.0202683	0.00826215		0.991246	0.932484	0.777096	0.574783	0.370064	0.219796	0.116421	0.0609717	0.0316441	0.0207452
1	0.9414	0.782816	0.580512	0.381478	0.21444	0.129201	0.0669801	0.0226577	0.0242003		0.989628	0.932213	0.776458	0.575706	0.379597	0.215008	0.129618	0.0748472	0.0424696	0.040666
1	0.940701	0.784726	0.583472	0.384458	0.217157	0.112592	0.0533201	0.0311588	0.0349866		0.982143	0.923599	0.774105	0.575013	0.37969	0.21673	0.11645	0.06501	0.0510488	0.0475515
1	0.941374	0.782132	0.575384	0.382444	0.224975	0.123302	0.0712968	0.0355858	0.039493		0.979207	0.924299	0.769719	0.567806	0.38274	0.227347	0.13706	0.0859766	0.0596729	0.0697997
1	0.941432	0.784722	0.578323	0.377685	0.219929	0.112694	0.0518458	0.0221581	0.0102696		0.979134	0.921888	0.768381	0.566857	0.370824	0.216416	0.111959	0.0521557	0.0250501	0.0164255
1	0.939545	0.784601	0.582699	0.377713	0.217295	0.113592	0.0562211	0.0262431	0.0138183		0.990201	0.930399	0.776773	0.577032	0.374859	0.215783	0.114387	0.0615171	0.0318302	0.0289372
1	0.941203	0.781229	0.577223	0.379216	0.218496	0.114174	0.053923	0.0229326	0.0127822		0.989935	0.931888	0.773809	0.571983	0.376523	0.217641	0.115638	0.0569685	0.0296505	0.0228564
1	0.941595	0.783506	0.5798	0.380688	0.226244	0.109398	0.0491792	0.0233309	0.018414		0.990497	0.932749	0.77604	0.574293	0.377792	0.225224	0.110557	0.0531711	0.0300528	0.0302617
1	0.940883	0.781982	0.578848	0.372928	0.212337	0.108706	0.0545328	0.0228901	0.0139812		0.997072	0.938188	0.780141	0.577023	0.372742	0.212756	0.110358	0.0590524	0.0291076	0.0240979
1	0.9411	0.781711	0.579277	0.372874	0.222368	0.111824	0.0553212	0.022212	0.0168898		0.984348	0.926354	0.769107	0.56988	0.367483	0.219642	0.111569	0.0572029	0.0312571	0.0234795
1	0.940058	0.784601	0.58196	0.378278	0.211362	0.110559	0.0483473	0.0288983	0.0195061		0.996884	0.937099	0.782773	0.58027	0.377686	0.212142	0.112386	0.0545175	0.0381143	0.0316853
1	0.940386	0.782258	0.576254	0.376114	0.216212	0.113646	0.0555676	0.0250182	0.0182142		0.985952	0.927183	0.771964	0.569265	0.373571	0.214819	0.115471	0.0599116	0.03546	0.0308903
1	0.940516	0.785132	0.572556	0.373554	0.215993	0.115538	0.0519749	0.0218971	0.015232		0.986045	0.927687	0.773564	0.565274	0.369711	0.214288	0.116371	0.0553519	0.0290365	0.0307175
1	0.941071	0.784575	0.576101	0.377196	0.214641	0.111962	0.051633	0.0224851	0.0136301		0.990435	0.932172	0.777456	0.571489	0.374297	0.213473	0.112367	0.0528668	0.0284097	0.0200142
1	0.940606	0.783459	0.58065	0.378204	0.218464	0.112217	0.0532062	0.0200946	0.0107645		0.989426	0.930475	0.775038	0.575008	0.374291	0.217064	0.11183	0.0544673	0.0263704	0.0197852
1	0.941448	0.784985	0.58228	0.369881	0.217048	0.113642	0.0486543	0.0275063	0.0244655		0.988415	0.931041	0.776631	0.576347	0.367814	0.21756	0.117882	0.0577081	0.0407484	0.0441376
1	0.940757	0.784113	0.577712	0.375418	0.21816	0.113231	0.0490113	0.0237117	0.0107537		0.990785	0.932156	0.776717	0.572607	0.371854	0.216573	0.112753	0.0506963	0.0266588	0.0171097
1	0.940853	0.782395	0.580115	0.378233	0.219532	0.110203	0.0498396	0.0230077	0.0160185		0.988348	0.929407	0.773372	0.573131	0.374913	0.217836	0.110898	0.0523024	0.0305594	0.0235083
1	0.940754	0.787091	0.572406	0.386338	0.217429	0.111464	0.0505776	0.0262214	0.0232507		0.988679	0.930178	0.778214	0.565821	0.382404	0.217745	0.115537	0.0582241	0.040237	0.0424499
1	0.941233	0.784088	0.577981	0.378594	0.218469	0.109492	0.0522693	0.0218725	0.0103094		0.978863	0.921058	0.767619	0.566091	0.37133	0.216039	0.109036	0.0534986	0.0258069	0.0206808
1	0.940713	0.783788	0.57869	0.377633	0.214229	0.11265	0.0525679	0.0225387	0.0134074		0.98033	0.922546	0.768652	0.568765	0.371691	0.211517	0.112455	0.0550479	0.0304328	0.0227908
1	0.940358	0.786487	0.578298	0.37508	0.222686	0.108067	0.057626	0.0249312	0.0160713		0.980206	0.921857	0.770833	0.567031	0.369139	0.2206	0.109007	0.065669	0.0381579	0.0338262
1	0.941301	0.780048	0.572134	0.378517	0.211257	0.110908	0.0556963	0.040803	0.0266356		0.992995	0.934884	0.775025	0.569245	0.376906	0.212438	0.112353	0.0626024	0.054604	0.0406385
1	0.940977	0.782974	0.577067	0.373992	0.221819	0.113979	0.0513974	0.0236408	0.0160473		0.993316	0.935153	0.777757	0.573311	0.372382	0.221453	0.116481	0.0543309	0.0330275	0.0268801
1	0.942037	0.787749	0.576556	0.385884	0.220878	0.101474	0.0611595	0.0349048	0.0258195		0.997456	0.940004	0.786582	0.576261	0.386501	0.221641	0.105383	0.0704127	0.0531625	0.0385549
1	0.940788	0.782338	0.579626	0.378524	0.215818	0.111626	0.0518649	0.0325029	0.0172148		0.990667	0.931855	0.775572	0.573597	0.375276	0.214477	0.112353	0.0550966	0.0406907	0.0273747
1	0.941303	0.784676	0.578898	0.386583	0.214689	0.117263	0.0485038	0.0226905	0.0149051		0.992748	0.934899	0.779756	0.575477	0.384971	0.214244	0.117812	0.0518451	0.0319554	0.0228521
1	0.940513	0.782795	0.583114	0.382573	0.216842	0.111423	0.0538379	0.0290604	0.0178158		0.99293	0.934157	0.778494	0.57963	0.38054	0.216759	0.112455	0.0566754	0.0375392	0.0299198
1	0.940006	0.78041	0.585168	0.369542	0.222485	0.119869	0.0573963	0.0380274	0.0263559		0.991792	0.933164	0.775884	0.584042	0.368424	0.226259	0.129	0.074286	0.0673393	0.0559278
1	0.941654	0.781854	0.583621	0.379279	0.226003	0.123788	0.0638263	0.0414284	0.040378		0.992237	0.935622	0.777146	0.582407	0.379942	0.229594	0.136558	0.0852526	0.0578498	0.0677808
1	0.940892	0.785648	0.576447	0.375562	0.222541	0.113371	0.0520708	0.0260887	0.0147625		0.981936	0.924236	0.773046	0.56745	0.370285	0.220192	0.113096	0.0555431	0.0357165	0.0260493
1	0.941743	0.785495	0.577071	0.379847	0.215804	0.118664	0.0521842	0.0263776	0.0191705		0.990514	0.932862	0.778195	0.572437	0.377646	0.215821	0.120347	0.0611141	0.0386253	0.0378793
1	0.941793	0.78287	0.586017	0.394984	0.224328	0.121772	0.0568679	0.0288785	0.0434926		0.99072	0.932497	0.776124	0.58428	0.394713	0.225951	0.13423	0.0819245	0.0554074	0.0644557
1	0.941438	0.783981	0.577003	0.380263	0.219224	0.113297	0.0519329	0.0213929	0.0149502		0.990489	0.932711	0.776895	0.572568	0.377144	0.218157	0.113554	0.0547923	0.0283113	0.0256938
1	0.941815	0.78377	0.579916	0.379153	0.220137	0.115469	0.0505724	0.0227124	0.0169398		0.987338	0.930263	0.774094	0.573155	0.375223	0.218563	0.114978	0.0540203	0.0301348	0.0252636
1	0.941028	0.781572	0.576596	0.376179	0.220885	0.119806	0.0472744	0.0213576	0.0144635		0.992243	0.933537	0.77548	0.57194	0.373591	0.220035	0.120604	0.0505682	0.0282408	0.0274597
1	0.940905	0.783237	0.575949	0.371642	0.217325	0.114177	0.055647	0.0260126	0.0182979		0.990346	0.931759	0.77618	0.570826	0.369363	0.216746	0.114729	0.058971	0.0336693	0.0293814
1	0.941673	0.784766	0.576369	0.381535	0.216282	0.113903	0.0465953	0.023982	0.0174746		0.992939	0.935484	0.778862	0.572079	0.379944	0.216482	0.115141	0.0513198	0.0354874	0.0301777
1	0.940861	0.783573	0.578039	0.375402	0.216315	0.11386	0.0484832	0.020349	0.0107875		0.993158	0.934354	0.778048	0.574159	0.373315	0.215586	0.114176	0.0504428	0.0263647	0.0214449
1	0.94191	0.780588	0.573754	0.376391	0.214488	0.121448	0.0635724	0.0328808	0.0288679		0.997538	0.939668	0.778731	0.572375	0.376974	0.215901	0.128883	0.0754955	0.0503417	0.0508674
1	0.940943	0.781457	0.582844	0.371578	0.214386	0.114896	0.0542786	0.0247075	0.0183549		0.994774	0.935955	0.777692	0.579906	0.370227	0.214623	0.115929	0.059363	0.0353366	0.027661
1	0.940334	0.783737	0.577999	0.379791	0.214483	0.11034	0.056138	0.0211552	0.0111413		0.981042	0.922935	0.769602	0.568091	0.374475	0.211541	0.110179	0.0579399	0.0256737	0.0201652
1	0.940585	0.784591	0.575561	0.378682	0.214845	0.10759	0.0505197	0.0238888	0.0151353		0.987808	0.929226	0.775117	0.568248	0.375822	0.214838	0.109158	0.0584586	0.0352406	0.033964
1	0.941042	0.787066	0.578874	0.379832	0.213607	0.105833	0.0572954	0.0345482	0.0226311		0.995916	0.937467	0.783919	0.576372	0.378979	0.214278	0.109587	0.066369	0.0415201	0.0362327

## Sheet: allo-ego sim MRL diff (c)
-0.0107059	-0.0105931	-0.0109457	-0.00928201	-0.00731975	-0.00277811	0.00650441	0.0585979	0.303496	0.905513
-0.0107614	-0.010643	-0.0111963	-0.00949752	-0.00862667	-0.00474093	0.00460621	0.0423452	0.262521	0.762314
-0.0110616	-0.00930999	-0.00811202	-0.00441947	0.00409771	0.0142045	0.104767	0.282184	0.625107	0.578736
-0.0106412	-0.00924239	-0.00910504	-0.00500241	-0.00346207	0.00171381	0.0581334	0.317657	0.520172	1.23915
-0.0138258	-0.0139253	-0.0140063	-0.013581	-0.012242	-0.00979501	0.000730657	0.0153196	0.125565	0.604895
-0.0120725	-0.0113953	-0.0101207	-0.00852828	-0.00354175	0.000397354	0.0212766	0.124057	0.43768	1.42948
-0.0113073	-0.0112356	-0.0109999	-0.0104112	-0.00996065	-0.00850438	-0.00465767	0.00769737	0.0819447	0.501445
-0.0152083	-0.0148592	-0.0154501	-0.015563	-0.0141961	-0.0119505	-0.0117091	0.0119481	0.158158	0.277343
-0.0154373	-0.0149203	-0.0134312	-0.0100351	-0.00438146	0.0173465	0.0660372	0.165145	0.570669	0.56044
-0.0147831	-0.0143919	-0.0130611	-0.0121745	-0.00849905	-0.00669705	0.0175506	0.163284	0.657025	0.762867
-0.0112867	-0.0108855	-0.0104976	-0.00947722	-0.00740477	-0.00371164	0.00540406	0.0468378	0.330969	1.05023
-0.0144246	-0.0137997	-0.0120148	-0.0110991	-0.00886836	-0.00206247	0.0258367	0.202286	0.651445	1.29225
-0.00343943	-0.0017649	-0.000980455	0.00216643	0.00736149	0.0295758	0.092078	0.175137	0.896415	0.665684
-0.0108364	-0.0107648	-0.0093594	-0.00851439	-0.0067727	-0.00154261	0.00873309	0.132956	0.610224	0.928395
-0.00659745	-0.00673458	-0.00706771	-0.00624818	-0.00466054	0.000177199	0.0105784	0.0880555	0.265696	1.60806
-0.00639521	-0.00524188	-0.00312305	-0.000640427	0.00602563	0.0217831	0.094774	0.260786	0.516703	0.663239
-0.00945888	-0.0090004	-0.00827012	-0.00608298	-0.00436401	0.00156506	0.0126324	0.124713	0.715072	0.665892
-0.0103776	-0.0105261	-0.00873252	-0.00944106	-0.00598666	0.00432327	0.0290113	0.132686	0.413739	0.406941
-0.0102374	-0.00861727	-0.00610091	-0.00340544	-0.00104229	0.0275181	0.0841349	0.242667	0.599868	0.606769
-0.0153814	-0.0145845	-0.0137288	-0.0114446	-0.00705657	-0.0024101	0.0118235	0.149948	0.505753	0.726953
-0.0147405	-0.0140149	-0.0135596	-0.0120738	-0.0112586	-0.00311624	0.00943434	0.0986072	0.417727	0.629758
-0.0137447	-0.0132947	-0.013036	-0.0134538	-0.0104889	-0.00533521	0.00313887	0.0401713	0.369796	0.841153
-0.0397642	-0.0382733	-0.0359302	-0.030211	-0.0291821	-0.0156358	0.00383313	0.217538	0.46526	0.584763
-0.0052682	-0.00464653	-0.00463791	-0.00200989	0.00185303	0.0138958	0.102382	0.31732	0.649545	0.737049
-0.0155975	-0.0154428	-0.0143737	-0.0132822	-0.011647	-0.00632904	0.00961568	0.072149	0.638731	0.6306
-0.00883915	-0.00858215	-0.00837352	-0.00678642	0.00146116	0.018487	0.0846004	0.73355	0.92838	0.675096
-0.0307772	-0.0309299	-0.0300197	-0.0302921	-0.0277237	-0.0207204	-0.00657121	0.0390114	0.451771	1.07635
-0.0108468	-0.0103252	-0.00959357	-0.00776098	-0.00531678	-0.00534055	0.00766297	0.182017	0.539076	0.566589
-0.013089	-0.0135248	-0.0123527	-0.013634	-0.0110935	-0.00834756	-0.000150137	0.0404739	0.245642	0.423361
-0.0125408	-0.0134726	-0.0110839	-0.0112778	-0.00540543	0.000107629	0.0938735	0.250606	1.09199	1.01784
-0.0115046	-0.0116189	-0.0117726	-0.0107295	-0.0113275	-0.00812274	0.0132734	0.112346	0.34287	0.810604
-0.0097483	-0.00844705	-0.00722039	-0.00512725	0.00136011	0.00947695	0.0448227	0.260021	0.661701	0.684023
-0.00521741	-0.00491179	-0.0046123	-0.00452264	-0.00391103	-0.00196017	0.00388337	0.0173365	0.273255	0.729115
-0.00506286	-0.00502304	-0.00518428	-0.00390862	-0.00298093	-0.000351696	0.00414869	0.0432637	0.314913	0.763973
-0.0110808	-0.0105874	-0.0102419	-0.00419442	-0.00239229	0.0140126	0.0914001	0.353787	0.959614	0.981607
-0.00272022	-0.00249949	-0.00199481	-0.000925084	4.54582e-05	0.011883	0.063983	0.210882	0.661977	0.539261
-0.0081576	-0.00765082	-0.00747687	-0.00648048	-0.00599328	-0.00289174	0.0122705	0.129563	0.346888	1.00411
-0.0369801	-0.0354369	-0.0306413	-0.0274966	-0.0174146	0.0126411	0.118613	0.299384	0.506432	1.09608
-0.00691666	-0.00719244	-0.00638825	-0.00611081	-0.00225022	0.00633848	0.0205308	0.166039	0.930111	1.24656
-0.0110155	-0.0108923	-0.00934493	-0.00567005	-0.0028743	0.0167056	0.121211	0.152168	0.79213	1.05147
-0.00135216	-0.00126484	-0.00120473	-0.000987211	-0.000955929	0.000254083	0.00451188	0.0753192	0.233244	0.389559
-0.0143499	-0.0141986	-0.0131624	-0.0120648	-0.0105886	-0.00499419	0.013783	0.0639708	0.419815	0.606496
-0.0196231	-0.0184425	-0.0182343	-0.0145342	-0.0165011	-0.00301731	0.017055	0.161467	0.34	0.502913
-0.0123088	-0.0125808	-0.0113436	-0.0109128	-0.00847337	-0.000751893	0.00573978	0.143862	0.317335	0.976999
-0.0118612	-0.0119511	-0.0122789	-0.0120794	-0.0107877	-0.00765443	0.000908556	0.0285418	0.194301	0.655117
-0.0106253	-0.0102088	-0.0108387	-0.0100363	-0.00438791	0.000115183	0.0184048	0.109112	0.679856	0.573051
-0.0174948	-0.0172821	-0.0168039	-0.01698	-0.0162187	-0.0103983	-0.00606111	0.0126634	0.100869	0.474142
-0.00710706	-0.00729753	-0.00716306	-0.00719529	-0.00680674	-0.00574536	-0.00479314	0.024416	0.0797414	0.657387
-0.00387355	-0.00364391	-0.00444786	-0.00135842	0.00214062	0.0115102	0.0288911	0.359064	0.585498	0.673118
-0.00543341	-0.00575567	-0.00511091	-0.00400672	-0.000989434	0.00813555	0.0318346	0.206165	0.773808	1.09451
-0.00916071	-0.00875631	-0.00933415	-0.008178	0.000624966	0.0296458	0.10161	0.458952	0.719611	0.902793
-0.00176463	-0.00167598	-0.00152742	-0.0011652	-0.000982182	0.00220113	0.0189751	0.104941	0.372364	0.44928
-0.00724486	-0.00735732	-0.00683382	-0.0068972	-0.00624039	-0.00500572	0.00447024	0.0556861	0.356153	0.738052
-0.00611153	-0.00649113	-0.00412101	-0.00333028	0.000948276	0.00851543	0.0341184	0.17799	0.566187	0.653987
-0.00878256	-0.00881106	-0.00770064	-0.00686775	-0.00726122	-0.00214909	0.017726	0.133156	0.350974	0.891775
-0.00681987	-0.00755787	-0.00626057	-0.00492727	-0.00114905	0.00548402	0.0562777	0.170491	0.462743	0.95388
-0.00778388	-0.00722977	-0.00684779	-0.00654829	-0.0041132	-0.00247694	0.00808052	0.0781798	0.406665	0.694168
-0.0063616	-0.00613651	-0.00650629	-0.00512428	-0.0054242	-0.00130077	0.00490283	0.0826766	0.230053	0.59537
-0.00405126	-0.00410296	-0.00372867	-0.00242452	-0.00106558	0.0053272	0.0430406	0.162469	0.380654	0.360911
-0.00237102	-0.00211706	-0.000399125	-0.000335737	0.000708418	0.0162047	0.0299723	0.14306	0.457325	0.755047
-0.00740348	-0.00730695	-0.00736493	-0.00670297	-0.00660528	0.000198568	0.0158634	0.0662104	0.200414	0.601115
-0.00571462	-0.00574075	-0.00506657	-0.00523186	-0.000620168	0.0048891	0.0398833	0.341529	0.460387	0.666523
-0.00598974	-0.00592851	-0.00551342	-0.00334661	-0.00134844	0.000175552	0.0373384	0.172887	0.514388	1.02913
-0.0016991	-0.00165738	-0.00152705	0.000382261	0.00149745	0.0152189	0.0421114	0.21767	0.618563	0.771835
-0.00799728	-0.00757086	-0.00763864	-0.0061955	-0.00525088	0.00888069	0.0363342	0.253943	0.63068	0.757131
-0.00744115	-0.00697168	-0.00573489	-0.00198875	-0.000575421	0.00757201	0.0348476	0.193366	0.570919	1.13837
-0.00348523	-0.00322088	-0.00279081	-0.00229704	-0.00168564	0.00186786	0.0178092	0.0862233	0.414009	0.7417
-0.0117788	-0.0115683	-0.0115945	-0.0116398	-0.00948112	-0.0089486	-0.00383872	0.0529663	0.229137	0.564103
-0.00535927	-0.00554054	-0.00552351	-0.00427904	-0.00170603	0.00556982	0.0383907	0.132014	0.473389	0.659405
-0.00328574	-0.00294637	-0.00264376	-0.00185507	-3.06966e-05	0.00303986	0.0233578	0.184142	0.308289	0.865191
-0.00566509	-0.00550605	-0.00550804	-0.0055908	-0.00410266	-0.000456423	0.000892284	0.0308328	0.237054	0.419503
-0.00643077	-0.0063461	-0.00604442	-0.00408381	-0.00425515	-0.00194756	0.00724379	0.0791504	0.250676	0.857781
-0.00965254	-0.0100649	-0.00806379	-0.00616648	-0.004699	0.0100333	0.0477793	0.21089	0.612379	0.947869
-0.00230086	-0.00245676	-0.00253062	-0.00150419	-0.00113481	0.00145527	0.00732435	0.088129	0.358516	0.745343
-0.0070256	-0.00669634	-0.00481137	-0.00198795	0.00436235	0.0263377	0.115268	0.183486	0.823924	0.501238
-0.0121177	-0.0110164	-0.0115532	-0.00873348	-0.00614762	0.00366429	0.0133776	0.152251	0.571037	0.616813
-0.0106555	-0.0108249	-0.0095128	-0.00716957	-0.00711098	0.0056167	0.0263709	0.184247	0.495595	1.19332
-0.0108954	-0.0108438	-0.0108074	-0.0106396	-0.00980979	-0.00836383	-0.00198529	0.0198544	0.216864	0.878782
-0.0256482	-0.0256618	-0.025326	-0.0255882	-0.0249189	-0.0234428	-0.0136597	0.0423531	0.199703	0.535756
-0.0211334	-0.0212261	-0.0212078	-0.0175252	-0.0178345	-0.00782976	0.0022847	0.132961	0.611813	0.728707
-0.0198123	-0.018783	-0.0185625	-0.0159605	-0.0135207	-0.00421514	0.00688678	0.0740172	0.479966	1.10134
-0.00502408	-0.00470747	-0.00479139	-0.00483191	-0.00386119	-0.00184518	0.00485542	0.0498295	0.28	0.558649
-0.00950817	-0.00885889	-0.00563838	-0.00243441	0.00490719	0.0240826	0.0639911	0.309204	0.855851	0.641681
-0.00589945	-0.00504122	-0.00418216	-0.00391561	-0.000876824	0.013137	0.0289962	0.159584	0.3278	0.847155
-0.00625613	-0.00622965	-0.00573373	-0.00521423	-0.00242771	0.000174282	0.0142892	0.181186	0.386785	0.64739
-0.0191555	-0.0192487	-0.0182139	-0.0205685	-0.014749	-0.0112631	0.00382521	0.0845733	0.452159	0.652182
-0.0303001	-0.028734	-0.028811	-0.0222588	-0.0167184	-0.00743276	0.0431129	0.298622	0.473589	0.595319
-0.0263106	-0.0259356	-0.0253372	-0.0218477	-0.0201999	-0.0133793	0.0131611	0.0537946	0.436339	1.13236
-0.0116611	-0.0118851	-0.00962424	-0.00883694	-0.00470344	0.00969751	0.0886552	0.357201	0.363582	0.425694
-0.0139507	-0.0137542	-0.0115757	-0.0112771	-0.00964461	0.00136871	0.0234201	0.172097	0.388265	0.615415
-0.0154581	-0.015974	-0.0139208	-0.013956	-0.013743	0.00198376	0.0289165	0.258959	0.565456	0.696646
-0.00258132	-0.0024992	-0.00232482	-0.00123821	0.00192168	0.00418359	0.0653189	0.309699	0.399991	0.506109
-0.0185469	-0.01842	-0.018117	-0.0186528	-0.0169316	-0.0157073	-0.00715146	0.0220984	0.138799	0.526078
-0.0315939	-0.031743	-0.0297503	-0.0280334	-0.0232561	-0.00576303	0.0542872	0.276459	0.844285	0.852093
-0.0115768	-0.0116364	-0.0118733	-0.0117429	-0.00975696	-0.0059356	-0.00114326	0.0297353	0.266664	0.744317
-0.0187305	-0.0186463	-0.0180641	-0.0185374	-0.0135921	-0.0087971	0.0340393	0.123361	0.832491	0.338668
-0.0260634	-0.0260386	-0.0248435	-0.0221846	-0.0196919	-0.0200026	-0.00424941	0.103641	0.310802	1.55475
-0.0164084	-0.0161488	-0.0155674	-0.0147885	-0.0127833	-0.007163	0.0245339	0.120505	0.508144	0.843208
-0.00875371	-0.00859572	-0.0078814	-0.00697837	-0.00569333	-0.00277164	0.00778639	0.0586722	0.561262	1.51088
-0.0103719	-0.00975902	-0.00812134	-0.00828022	-0.00493105	0.0026509	0.00322922	0.117454	0.874398	0.680395
-0.0178573	-0.0181796	-0.0135353	-0.0144964	-0.0124007	-0.00196545	0.0342653	0.219241	0.638346	0.359133
-0.0207934	-0.0181386	-0.0158707	-0.0131709	0.000776087	0.0105461	0.111576	0.205896	0.67687	0.767395
-0.020866	-0.0207598	-0.020823	-0.0198264	-0.0181639	-0.0159754	-0.00652194	0.00597642	0.130513	0.599424
-0.00979944	-0.00973465	-0.00997732	-0.00972633	-0.00755489	-0.0069585	0.00699491	0.0941987	0.212897	1.09412
-0.0100646	-0.00989732	-0.00949821	-0.00907743	-0.00709943	-0.00391182	0.0128193	0.0564787	0.292942	0.788137
-0.00950298	-0.00939476	-0.00952892	-0.00949821	-0.0076082	-0.0045071	0.0105911	0.0811715	0.288113	0.643402
-0.0029283	-0.00286413	-0.00235474	-0.00315187	-0.000498865	0.00197619	0.0151951	0.0828785	0.271625	0.723589
-0.0156522	-0.015668	-0.0161247	-0.0162226	-0.0144593	-0.0122566	-0.00227923	0.0340146	0.407221	0.390158
-0.00311599	-0.00314798	-0.00232926	-0.00290318	-0.00156411	0.00368803	0.0165265	0.127621	0.31891	0.624384
-0.0140477	-0.0140397	-0.0131591	-0.012128	-0.00676072	-0.00644179	0.0160615	0.0781753	0.417371	0.695943
-0.0139549	-0.0136405	-0.0147338	-0.0127189	-0.0102861	-0.00789219	0.00721244	0.0649723	0.326046	1.01664
-0.00956473	-0.00945682	-0.00907435	-0.00800508	-0.00768539	-0.00544309	0.00361726	0.0238961	0.263491	0.468379
-0.0105736	-0.0107713	-0.010749	-0.00971779	-0.0103444	-0.00640731	-0.00345531	0.0237019	0.312316	0.838003
-0.0115847	-0.0110548	-0.010642	-0.0101892	-0.0055899	0.00235561	0.0373049	0.186085	0.481417	0.804079
-0.00921545	-0.00914266	-0.00943194	-0.00883659	-0.0094928	-0.0072767	-0.00421886	0.0343792	0.124289	0.591046
-0.011652	-0.0121656	-0.0115326	-0.012039	-0.00877845	-0.00772781	0.00630741	0.0494147	0.328224	0.467574
-0.0113206	-0.011242	-0.0112781	-0.0115034	-0.0101829	0.00145776	0.0365466	0.151184	0.534508	0.825747
-0.0211374	-0.0214348	-0.0210038	-0.0205711	-0.0191865	-0.0111263	-0.00416454	0.0235179	0.179876	1.00601
-0.0196699	-0.0193118	-0.0193107	-0.0171504	-0.0157368	-0.0126612	-0.00173543	0.0471766	0.350246	0.699872
-0.0197936	-0.0196751	-0.0199035	-0.019484	-0.0158405	-0.00936808	0.00869794	0.139571	0.530527	1.10475
-0.00700477	-0.00681784	-0.00643883	-0.0050502	-0.004257	0.00558814	0.0130295	0.123995	0.338235	0.525724
-0.00668444	-0.00618915	-0.00666365	-0.00650812	-0.00430413	-0.00165112	0.0219544	0.0570753	0.397053	0.675051
-0.00254352	-0.00215761	-0.00148233	-0.000511962	0.00159922	0.00345673	0.0385205	0.151296	0.523072	0.493251
-0.00933294	-0.0094961	-0.00864815	-0.0104012	-0.00858159	-0.00621533	0.0065164	0.06231	0.251909	0.59018
-0.00725202	-0.00680261	-0.00626981	-0.00590974	-0.00417014	-0.00207317	0.00468205	0.0688864	0.408313	0.533172
-0.00707	-0.00675756	-0.00549356	-0.00597443	-0.00531178	-0.000380153	0.00926457	0.0527045	0.291764	0.679399
-0.00820824	-0.00727928	-0.00579908	-0.00192551	-0.00302545	0.0169639	0.0761734	0.294265	0.770812	1.12202
-0.00776269	-0.00640552	-0.0060216	-0.00207997	0.00174842	0.01589	0.103161	0.335697	0.396383	0.678657
-0.0180636	-0.0177024	-0.0160397	-0.0156074	-0.0140509	-0.0105523	-0.00242754	0.0666832	0.369039	0.764566
-0.00948551	-0.00943102	-0.00929336	-0.00803	-0.00579284	8.02848e-05	0.0141828	0.171122	0.464326	0.975921
-0.00928016	-0.00987121	-0.00861738	-0.00296316	-0.000686761	0.00723212	0.102306	0.440611	0.918637	0.481992
-0.00951088	-0.00926996	-0.00903784	-0.00768468	-0.00820319	-0.00486572	0.00226653	0.055058	0.3234	0.718623
-0.012662	-0.0122653	-0.0123456	-0.0116585	-0.0103646	-0.00715248	-0.0042494	0.0681789	0.326803	0.491375
-0.00775697	-0.00796018	-0.007794	-0.00807524	-0.00687959	-0.00384728	0.00666029	0.0696753	0.322284	0.898556
-0.00965426	-0.00972089	-0.0090103	-0.00889581	-0.00613109	-0.00266454	0.00483248	0.0597342	0.294347	0.605723
-0.00706135	-0.00657178	-0.00752334	-0.00744199	-0.00417119	0.000925769	0.0108671	0.101393	0.47975	0.726946
-0.00684242	-0.00691611	-0.00705059	-0.00671239	-0.00555774	-0.00336867	0.00277366	0.040419	0.295628	0.98794
-0.00246237	-0.00238001	-0.00237904	-0.0024043	0.00154978	0.00658805	0.0612183	0.187552	0.531038	0.762076
-0.00522586	-0.00530027	-0.00481798	-0.00504012	-0.00363557	0.00110666	0.00898536	0.0936724	0.430193	0.507014
-0.0189582	-0.018503	-0.0180352	-0.017143	-0.0139976	-0.0137183	-0.001455	0.0320977	0.213588	0.809949
-0.0121921	-0.0120765	-0.0120746	-0.0127059	-0.00755486	-3.42113e-05	0.0145766	0.157146	0.475194	1.24403
-0.00408368	-0.00379868	-0.00399758	-0.00432294	-0.00224386	0.00314173	0.0354728	0.158364	0.201803	0.601014

## Sheet: mrl diff by HD noise (e)
-0.00277811	0.695199			0.00171381	0.738687			0.00432327	1.73183
-0.00474093	0.119515			0.000397354	14.7687			-0.00533521	3.7869
0.00171381	0.738687			-0.00669705	2.71433			-0.0207204	0.979825
0.000397354	14.7687			-0.00371164	0.255663			0.0048891	0.363782
-0.00669705	2.71433			0.00432327	1.73183			-0.0089486	0.340155
-0.00371164	0.255663			-0.00533521	3.7869			-0.00421514	0.932602
0.00432327	1.73183			-0.0207204	0.979825			0.0105461	0.310649
-0.0024101	0.286439			0.00813555	0.242343			-0.00644179	2.06278
-0.00533521	3.7869			-0.00214909	0.181655			-0.00936808	0.459666
-0.0156358	0.7902			0.0048891	0.363782
-0.0207204	0.979825			-0.0089486	0.340155
-0.00812274	0.17797			0.00556982	0.256528
-0.00301731	0.171997			0.0100333	1.03865
-0.0103983	0.0776666			0.0056167	0.175895
0.00813555	0.242343			-0.0234428	0.0977564
0.0296458	0.329076			-0.00421514	0.932602
-0.00214909	0.181655			-0.00743276	0.44834
0.0048891	0.363782			-0.0200026	0.184932
0.00888069	0.471796			-0.007163	3.31196
-0.0089486	0.340155			-0.00196545	0.658053
0.00556982	0.256528			0.0105461	0.310649
0.0100333	1.03865			-0.0159754	0.407204
0.00366429	0.363909			-0.00644179	2.06278
0.0056167	0.175895			-0.00936808	0.459666
-0.0234428	0.0977564
-0.00421514	0.932602
-0.00184518	2.64992
-0.00743276	0.44834
-0.0133793	0.90104
-0.0157073	0.0820387
-0.00576303	1.61989
-0.0200026	0.184932
-0.007163	3.31196
-0.00196545	0.658053
0.0105461	0.310649
-0.0159754	0.407204
-0.0045071	1.36453
-0.0122566	0.454733
-0.00644179	2.06278
-0.00936808	0.459666
-0.00486572	0.0940644
-3.42113e-05	2.91546

## Sheet: mrl diff by centre distance (g)
30.372	0.25794
37.5912	0.056388
3.16887	0.216343
38.7456	0.269723
79.8179	0.0355288
7.40641	0.88073
130.624	0.0111146
129.275	0.0122159
44.5755	0.399193
48.1692	0.575762
51.8402	0.113343
18.9398	0.262706
64.8922	0.0218952
110.893	0.042044
69.9953	0.070311
28.3184	0.066411
63.5849	0.0408745
28.8391	0.46407
27.1296	0.0712704
63.9952	0.125277
84.145	0.0690913
20.9781	0.654392
53.6648	0.283205
63.9309	0.0449974
109.855	0.0263495
63.9309	0.114795
63.594	0.32882
101.83	0.0379281
129.033	0.00258579
118.771	0.0552359
59.6061	0.0817137
33.3721	0.148343
69.0143	0.0778664
61.9575	0.0471932
39.4293	0.462887
24.2656	0.0766546
21.6673	0.140464
38.9349	0.31355
80.0818	0.098386
23.3444	0.257692
55.3366	0.0649385
56.8238	0.379262
92.8277	0.0791884
114.544	0.0182953
146.501	0.0169669
132.408	0.0136534
141.5	0.0373816
103.863	0.0313823
130.249	0.0577392
29.3137	0.108076
78.6043	0.14129
67.9465	0.028686
60.0195	0.0471667
74.1475	0.181967
106.886	0.0832649
28.8105	0.169877
55.746	0.079881
9.31242	0.0269797
91.0592	0.0656415
80.937	0.0306733
152.652	0.0188463
13.8689	0.153898
56.1377	0.0491504
60.8112	0.0830826
55.6108	0.190872
104.136	0.0483739
52.9066	0.172456
48.5881	0.145356
71.7887	0.113683
113.12	0.018739
35.4856	0.439211
104.255	0.0170416
26.1889	0.341813
130.024	0.0377478
27.357	0.0938907
57.2575	0.153944
70.6895	0.0808382
128.465	0.0204264
135.016	0.0466005
75.5105	0.0668563
37.7111	0.318012
39.6815	0.569886
56.6759	0.0591834
36.0435	0.17195
51.901	0.265295
68.1025	0.140064
89.5208	0.18312
59.6339	0.310592
84.7608	0.0857914
61.2909	0.155736
55.3238	0.200503
40.921	0.695955
127.209	0.0394031
67.6194	0.447497
103.597	0.0155701
57.1529	0.246713
92.7127	0.0846398
37.7111	0.623491
65.9854	0.121268
77.3672	0.0295768
40.8857	0.24757
31.3986	0.134442
42.516	0.169161
122.167	0.0491717
39.6815	0.368038
10.1067	0.405563
135.747	0.00700578
55.3238	0.185247
109.039	0.0686151
23.4447	0.507727
132.26	0.00810713
140.687	0.0239502
66.8411	0.044689
31.1808	0.130521
107.551	0.0238524
128.635	0.00797548
109.024	0.00543678
132.862	0.00662898
94.2763	0.0248896
76.3952	0.186881
42.6129	0.096795
49.0072	0.0826871
51.7643	0.216037
88.1266	0.200436
35.905	0.0755851
123.711	0.022361
113.209	0.033034
104.919	0.0360294
79.8413	0.0826152
62.0626	0.109609
66.903	0.16415
83.6876	0.0449195
95.3996	0.0244421
90.5673	0.0577834
58.7702	0.202496
92.3038	0.07954
61.45	0.225066
73.4721	0.0524398
84.9154	0.0203107
106.396	0.0449567
52.4788	0.59312
105.422	0.0313337

## Sheet: mrl diff by centre distance (h)
69.8092	0.306324
80.0511	0.0370289
98.7135	0.0201501
18.901	0.40976
117.896	0.0458271
29.1631	0.13267
51.8402	0.282833
19.3244	0.658167
48.2658	0.0763036
66.0931	0.0102647
58.8286	0.0495346
7.89802	0.152589
151.791	0.0148683
70.2262	0.113802
58.7552	0.328229
58.8286	0.0851382
110.893	0.0174219
90.9618	0.0551603
56.1066	0.181969
51.266	0.0338667
19.3244	0.43514
54.0624	0.0980513
72.1411	0.0726403
71.8038	0.104532
39.2239	0.279889
115.279	0.022032
83.132	0.0185631
51.6395	0.0300577
85.0863	0.0641973
51.8402	0.176188
54.6925	0.440138
111.257	0.0580722
39.2239	0.245453
106.758	0.0349063
78.7807	0.0517907
107.212	0.0292057
40.5263	0.103203
39.9328	0.255445
36.5185	0.269379
79.3403	0.154498
54.5998	0.217399
38.6527	0.0902202
63.1421	0.21714
73.8641	0.0950257
70.5734	0.0903866
44.3932	0.124968
39.2239	0.500504
87.6899	0.211294
143.837	0.00733475
20.5514	0.134657
33.4689	0.206042
106.698	0.0578542
56.9434	0.0948707
38.9349	0.0243658
74.6761	0.0461659
16.8505	0.220951
9.43948	0.24263
75.5819	0.160204
38.611	0.245928
39.6411	0.0777492
59.7163	0.160449
28.8105	0.551198
78.6043	0.255154
65.8167	0.184973
34.3597	0.298199
81.5224	0.0295475
104.859	0.0436321
136.304	0.0312255
105.724	0.0508982
25.047	0.0814476
49.9954	0.255582
100.696	0.102998
55.746	0.0559414
71.7887	0.0936994
35.4856	0.36409
23.0321	0.668768
62.3417	0.589074
47.9038	0.129815
64.6525	0.167722
54.4632	0.106861
38.2694	0.712314
30.3557	0.122031
23.469	0.138839
46.109	0.267138
51.0734	0.150752
57.6723	0.228501
83.423	0.0966892
58.7702	0.125877
56.9564	0.258727
141.211	0.120802
45.1064	0.318471
96.3154	0.182019
79.4064	0.066824
44.889	0.149757
16.141	0.269679
67.2588	0.331555
8.20153	0.614636
34.8769	0.0897804
51.0734	0.201509
56.4093	0.199281
69.2422	0.0908645
22.6481	0.605736
56.6549	0.219459
57.3075	0.216593
79.8413	0.0597846
77.1834	0.00831872
93.3153	0.0611807
41.0649	0.350012
53.928	0.370348

## Sheet: mrl diff by centre distance (i)
90.7893	0.0810956
88.1396	0.0375129
126.534	0.102857
63.9952	0.0303605
102.754	0.0436301
59.6581	0.15505
39.9328	0.206896
135.563	0.016357
38.5999	0.0792906
65.9051	0.193123
80.9026	0.102813
48.2658	0.221507
40.2569	0.214042
54.5998	0.162366
35.9477	0.528569
102.006	0.0460194
81.3946	0.0954605
98.8383	0.0237475
30.372	0.190026
121.443	0.0477416
100.624	0.0515968
24.6732	0.677909
56.1971	0.0868335
49.8018	0.0450821
64.2322	0.245381
27.43	0.12082
85.2524	0.0797191
94.9059	0.037844
117.75	0.0206797
99.9651	0.0733502
22.0504	0.142003
105.708	0.0588336
72.161	0.120537
27.658	0.719109
78.8356	0.162786
75.9289	0.184299
122.2	0.0350817
43.3318	0.175663
43.7171	0.13702
119.159	0.0401213
19.0942	0.202469
47.1836	0.288556
85.5614	0.139383
49.5685	0.0697447
53.9023	0.172129
97.907	0.0166513
65.8167	0.0888473
32.4073	0.512268
22.1792	0.429455
56.5699	0.0594176
115.187	0.0310119
13.8689	0.412141
43.4975	0.116008
15.8501	0.20255
92.4925	0.166963
24.8643	0.162859
46.591	0.229549
64.3455	0.131862
43.93	0.131485
45.5301	0.141711
81.2045	0.2611
100.023	0.0870064
15.8085	0.355708
31.3986	0.217248
75.5581	0.157777
84.3529	0.100213
74.2284	0.0452279
52.8992	0.373198
1.49352	0.283165
27.6125	0.124453
51.901	0.237509
69.9862	0.18613
78.7647	0.129991
74.2558	0.066639
89.3617	0.101409
94.5747	0.160643
89.4732	0.0121288
78.8021	0.16671
43.9041	0.354094
23.9426	0.165801
10.1067	0.428255
